# Supplementary material for: Association between climate variables and pulmonary tuberculosis incidence in Brunei Darussalam
Source: Sci Rep. 2022 May 24;12:8775. doi: 10.1038/s41598-022-12796-z (PMC9130123; doi:10.1038/s41598-022-12796-z)
Supplement: Supplementary file 1 — Supplementary Information 1. [file 41598_2022_12796_MOESM1_ESM.csv]

epiYr	epiWk	avgWindSp	sun	RF	rainyD	minRH	meanRH	maxRH	minT	aveT	maxT	AH	ptbBM	smptbBM
2000	1	3.854166667	48.9	89.4	2	66.14285714	86.14285714	97.42857143	23.31428571	26.62857143	30.87142857	30.63365635	5	1
2000	2	3.866071429	51.45	8.9	0	68.85714286	84.57142857	96.57142857	23.64285714	27.04285714	30.82857143	30.85095744	2	0
2000	3	5.785714286	48.3	55.15	2	66.14285714	83.28571429	95.85714286	23.74285714	27.34285714	31.14285714	30.92588755	9	2
2000	4	8	57.35	4	0	62.71428571	79.28571429	90.57142857	24.7	27.54285714	30.82857143	29.78595939	5	1
2000	5	5.794642857	24.85	21.2	0	73.71428571	85.57142857	95.42857143	23.67142857	26.41428571	29.42857143	30.06241369	5	0
2000	6	4.994047619	29.35	46.9	2	69	87	96.57142857	23.41428571	26.52857143	30.44285714	30.74903955	4	1
2000	7	4.508928571	53.15	117.9	2	68.71428571	86.28571429	97.14285714	23.2	26.47142857	30.68571429	30.4032189	5	0
2000	8	3.892857143	29.45	78.9	2	71.42857143	87.85714286	97	23.11428571	26.2	30.22857143	30.45336571	3	1
2000	9	4.380952381	48.95	44.1	1	64	83.28571429	96	23.7	27.34285714	31.44285714	30.92618033	5	1
2000	10	4.943452381	51.5	21.9	1	62.71428571	82.14285714	94	24.07142857	27.75714286	32.17142857	31.23795993	5	1
2000	11	4.071428571	52.85	11.05	0	60	80.85714286	95	23.64285714	27.47142857	31.75714286	30.25681692	6	1
2000	12	4.30952381	43.55	20.65	1	60	81.42857143	94.57142857	23.28571429	27.21428571	31.98571429	29.99262181	5	0
2000	13	4.758928571	61.7	95.3	2	63.42857143	83	96.85714286	23.48571429	27.4	31.78571429	30.91810628	2	1
2000	14	4.538690476	40.9	131.3	2	65.57142857	84.42857143	95.85714286	23.71428571	27.1	31.22857143	30.89634539	4	0
2000	15	3.895833333	42.3	98.15	2	62.28571429	84	96	23.55714286	27.18571429	31.51428571	30.84985834	4	0
2000	16	3.19047619	43.8	52.25	2	64.57142857	83.57142857	95.28571429	23.97142857	27.71428571	31.97142857	31.66715764	3	1
2000	17	3.901785714	56.55	34.65	1	65	84.28571429	96.57142857	23.88571429	27.65714286	32.04285714	31.89284605	5	2
2000	18	4.883928571	58.9	22.7	1	61.28571429	82	94.57142857	23.88571429	27.57142857	32.37142857	30.86036063	2	1
2000	19	4.380952381	55.45	7.35	0	61.57142857	81	94.71428571	23.74285714	28.24285714	33.02857143	31.73946811	6	0
2000	20	3.845238095	59.65	39.8	1	55.71428571	77.57142857	93.71428571	24.98571429	29.21428571	33.94285714	32.18598386	5	0
2000	21	3.886904762	67.7	47.35	1	56.42857143	77.14285714	93.71428571	24.71428571	29.08571429	33.38571429	31.77486435	5	0
2000	22	4.205357143	48.7	85.6	3	60.28571429	81.71428571	95.28571429	24.08571429	27.71428571	32.05714286	30.99846445	2	1
2000	23	4.116071429	44.7	205.7	5	65.28571429	86.85714286	97.42857143	23.51428571	26.77142857	31.3	31.15803366	4	1
2000	24	3.87202381	47.2	39.75	1	63	82.71428571	95.28571429	23.34285714	27.4	31.95714286	30.79463268	2	1
2000	25	3.729166667	41.5	59.85	2	64	83.42857143	96.14285714	23.32857143	26.9	31.7	30.14206033	7	0
2000	26	5.205357143	52.75	86.4	3	62.71428571	83.57142857	97.14285714	23.18571429	27.05714286	31.68571429	30.48707549	14	2
2000	27	4.416666667	44.4	7.3	0	60.57142857	81.42857143	94.71428571	24.32857143	28.15714286	32.77142857	31.73959068	10	1
2000	28	4.678571429	60.25	1.6	0	54.14285714	78	94	24.01428571	28.44285714	33.24285714	30.93156923	4	2
2000	29	3.392857143	56.4	0.65	0	60.85714286	79.28571429	93.85714286	24.72857143	28.95714286	33.38571429	32.42433697	3	2
2000	30	4.800595238	59.9	10.3	0	54	79	95.14285714	23.88571429	27.81428571	33.17142857	30.17672949	12	2
2000	31	4.639880952	50.75	91.2	1	61.57142857	82.42857143	96.28571429	23.48571429	27.05714286	31.71428571	30.04954435	7	0
2000	32	4.380952381	59.2	117.15	4	66.14285714	84	96.28571429	23.52857143	27.37142857	31.41428571	31.24822218	7	1
2000	33	5.886904762	40.3	103.4	3	59	82	96	23.02857143	26.62857143	31.3	29.132097	9	3
2000	34	4.827380952	47.5	21.9	1	59.42857143	80	93.28571429	24.22857143	28.08571429	33.07142857	31.09600297	6	2
2000	35	4.43452381	52.2	7.25	0	57.42857143	78.71428571	93	23.91428571	28.04285714	33.52857143	30.47006391	3	2
2000	36	5.005952381	62.3	73.7	1	55.28571429	76.42857143	93.85714286	24.18571429	28.58571429	33.35714286	30.58186721	5	2
2000	37	4.154761905	54.95	42.25	2	59	78.57142857	93.42857143	23.85714286	27.97142857	32.48571429	30.2826094	7	2
2000	38	4.976190476	56.2	186.7	6	65.57142857	85	97.42857143	23.41428571	27.12857143	31.67142857	31.16143127	0	0
2000	39	4.702380952	61.95	45.8	1	70.71428571	86.14285714	97	23.92857143	27.44285714	31.78571429	32.16917095	4	0
2000	40	5.541666667	35.7	150.1	3	66.14285714	88	97.28571429	22.65714286	26.08571429	30.88571429	30.28681093	5	2
2000	41	5.148809524	47.7	54.2	3	61.85714286	82.42857143	94.85714286	23.6	27.67142857	32.64285714	31.13233304	1	1
2000	42	5.839285714	37.75	22.05	1	62.57142857	82	94.85714286	23.61428571	27.44285714	31.9	30.60518132	8	6
2000	43	5.50297619	40.85	55.3	2	65.71428571	86.57142857	96.28571429	23.75714286	26.57142857	31.51428571	30.6837165	7	0
2000	44	5.357142857	40.85	38.15	1	65.14285714	85	96.57142857	24.02857143	27.18571429	31.84285714	31.24434386	8	2
2000	45	3.970238095	56	16.15	0	65.42857143	84.28571429	96.42857143	23.92857143	27.37142857	31.37142857	31.34307352	12	3
2000	46	4.255952381	56.4	99.25	3	67.85714286	85	97	24.04285714	27.54285714	31.85714286	31.92387884	3	0
2000	47	4.291666667	46.85	83.25	2	65.85714286	84.85714286	96.42857143	23.62857143	27.17142857	31.38571429	31.17156074	7	1
2000	48	3.910714286	38.4	66.05	3	69	86.14285714	97	23.87142857	27.11428571	31.01428571	31.54287745	1	0
2000	49	7.229166667	55.4	27	1	60.71428571	81.71428571	95.14285714	23.44285714	27.45714286	32.08571429	30.53680209	2	0
2000	50	3.05952381	47.25	43.35	2	63.71428571	83.57142857	96	23.92857143	27.44285714	31.75714286	31.21594573	2	0
2000	51	3.839285714	52.7	63.9	2	66.14285714	85.14285714	97.28571429	23.94285714	27.32857143	31.55714286	31.59157188	3	1
2000	52	3.744047619	32.65	51.3	2	69	85.85714286	96.85714286	23.44285714	27.05714286	30.92857143	31.33098195	0	0
2001	1	4.374404762	41	92.15	2	68.28571429	84.57142857	96.71428571	23.21428571	26.58571429	30.07142857	29.98986136	0	0
2001	2	4.375	35.4	218	6	71	88.42857143	97.57142857	23.52857143	26.28571429	30.44285714	30.80712146	2	1
2001	3	3.928571429	46.95	44.15	2	63.85714286	85.42857143	97	23.24285714	26.65714286	31.28571429	30.44455981	3	1
2001	4	4.62797619	64.35	224.3	3	66	85.57142857	97.14285714	23.25714286	27.27142857	31.61428571	31.64408121	6	2
2001	5	4.961309524	38.2	170.25	3	68.57142857	86.85714286	96.85714286	23.6	26.67142857	30.61428571	30.96644583	1	0
2001	6	4.767857143	45.75	32.95	1	67.57142857	86	96.71428571	23.78571429	27.1	31.07142857	31.47406794	3	0
2001	7	5.419642857	45.1	55.6	1	68.57142857	85.57142857	96.14285714	23.85714286	27.12857143	30.74285714	31.35818586	6	1
2001	8	3.702380952	57.65	33.2	1	66.42857143	83.42857143	95.57142857	23.3	26.8	30.82857143	29.98303061	0	0
2001	9	5.258928571	56.25	121.55	3	68.42857143	84.28571429	95.28571429	24.07142857	27.55714286	31.32857143	31.70577655	2	1
2001	10	4.755952381	52.65	53.2	1	64	84.14285714	97.14285714	23.64285714	27.41428571	31.55714286	31.37748431	2	1
2001	11	4.282738095	34.35	19.95	0	65.85714286	85.57142857	97	24.11428571	26.95714286	30.97142857	31.04351196	4	2
2001	12	2.99702381	47.75	10.2	0	65.42857143	84.42857143	97.14285714	24.12857143	27.57142857	32.05714286	31.77863193	2	2
2001	13	4.276785714	44.9	13.05	1	60	80.71428571	94.85714286	24.54285714	27.92857143	32.68571429	31.03899472	1	0
2001	14	4.636904762	59.4	114.7	1	66.28571429	85.57142857	97.28571429	23.82857143	27.68571429	32.2	32.42428301	0	0
2001	15	4.279761905	51.1	8.05	0	66.57142857	83.57142857	96.28571429	24.34285714	28	32.24285714	32.27347232	0	0
2001	16	3.598214286	54.65	29.9	1	65	83.71428571	97.28571429	24.14285714	27.94285714	32.5	32.21652906	1	0
2001	17	3.928571429	44.4	87.6	2	66.42857143	85.42857143	97.14285714	24.54285714	27.87142857	32.37142857	32.72169951	1	0
2001	18	4.136904762	54.15	70.3	2	66.57142857	85	96.85714286	24.42857143	27.9	32.24285714	32.61511935	0	0
2001	19	4.967261905	54.1	35.75	2	60.42857143	80.85714286	95.14285714	24.51428571	28.32857143	32.98571429	31.82946637	3	2
2001	20	4.020833333	50.85	66.4	1	60.85714286	81.57142857	96.42857143	24.31428571	28.42857143	33.15714286	32.26822849	0	0
2001	21	3.886904762	57.4	7.1	0	58.57142857	80	95.28571429	24.78571429	28.72857143	33.55714286	32.24383431	3	0
2001	22	4.386904762	50.45	45.9	1	64	83.57142857	96.42857143	24.2	27.84285714	32.5	31.95823771	2	2
2001	23	4.732142857	40.95	126	2	66.71428571	85.71428571	97.71428571	24.04285714	27.32857143	31.5	31.783618	5	5
2001	24	4.726190476	50	121.05	4	63	83.85714286	97.57142857	23.48571429	27.18571429	31.87142857	30.84368206	0	0
2001	25	6.196428571	31.15	76.7	3	65.28571429	85.57142857	97.14285714	22.68571429	26.14285714	30.72857143	29.49147922	1	1
2001	26	4.023809524	53.25	31	1	59.28571429	80.71428571	96.28571429	24.07142857	28.22857143	33.05714286	31.58790908	0	0
2001	27	4.782738095	53.7	0.05	0	55.71428571	78.42857143	95.71428571	23.94285714	28.51428571	33.12857143	31.2573129	1	1
2001	28	3.708333333	56.15	0.1	0	53.57142857	76.71428571	94.42857143	24.48571429	29.01428571	33.54285714	31.48056845	2	2
2001	29	5.026785714	62.25	22.35	1	56.57142857	77.28571429	93.57142857	24.35714286	28.57142857	33.5	30.86303687	1	1
2001	30	4.569642857	61.15	36.35	2	58.14285714	79.14285714	95.57142857	23.54285714	27.74285714	32.68571429	30.0807801	2	0
2001	31	5.860119048	50.5	59.45	2	62.57142857	83.28571429	96.85714286	23.58571429	26.97142857	31.75714286	30.21950986	0	0
2001	32	4.419642857	43.65	0.6	0	59	79.42857143	94.14285714	24.25714286	28.21428571	32.45714286	31.06854482	2	2
2001	33	5.491071429	39.9	0.05	0	57.85714286	79.71428571	94	24.97142857	28.75714286	33.35714286	32.21157369	3	3
2001	34	5.49702381	49.65	72.85	2	58.14285714	81.42857143	96.28571429	23.81428571	27.94285714	33.41428571	31.33288407	0	0
2001	35	4.657738095	68.35	3	0	51.42857143	74.71428571	92.85714286	24.74285714	29.35714286	34.61428571	31.26698984	2	1
2001	36	4.151785714	59.35	79.9	2	59.57142857	81.57142857	95.42857143	24.41428571	28.01428571	33.05714286	31.4868015	3	3
2001	37	3.943452381	56.6	23.65	1	63	82.42857143	96.57142857	23.87142857	27.62857143	32.22857143	31.10821534	2	1
2001	38	4.806547619	59.55	49.5	2	62.42857143	82.85714286	96.85714286	23.94285714	27.42857143	31.85714286	30.92912949	4	3
2001	39	5.056547619	54.65	54.1	2	61.42857143	83.14285714	96.28571429	24.1	27.34285714	31.81428571	30.8372819	4	3
2001	40	4.300595238	38.15	70.2	3	68	86.42857143	97.85714286	23.4	26.7	30.81428571	30.86300818	6	0
2001	41	5.139880952	26.35	157.85	4	66.28571429	86.42857143	97.14285714	23.18571429	26.47142857	31.27142857	30.4484164	1	1
2001	42	3.604166667	22.7	24.2	0	70.14285714	86	96.71428571	23.61428571	26.94285714	31.04285714	31.11930412	1	0
2001	43	4.181547619	54.3	120.1	2	65	85	97.42857143	23.91428571	27.37142857	32.02857143	31.60589771	2	1
2001	44	4.75297619	54.75	175.3	3	68.14285714	87.28571429	98	23.71428571	26.78571429	31.18571429	31.34058257	5	2
2001	45	4.827380952	42.25	49.7	3	66.42857143	85.57142857	97.42857143	23.98571429	26.95714286	31.77142857	31.0346764	4	3
2001	46	4.443452381	57.8	9.65	0	65.14285714	83.42857143	97.28571429	24.04285714	28.01428571	31.92857143	32.24301066	2	1
2001	47	5.202380952	31.35	147.1	4	69.71428571	88.85714286	99.57142857	23.57142857	26.6	30.67142857	31.55235755	4	3
2001	48	3.824404762	33.45	40.15	1	66.71428571	87	99	23.72857143	26.55714286	30.61428571	30.79387686	3	0
2001	49	4.625	29.4	115.35	4	70.42857143	89.71428571	100	23.45714286	26.17142857	30.31428571	31.03549379	2	2
2001	50	3.482142857	49.55	23.1	1	67	85.28571429	99.14285714	24.11428571	27.05714286	30.68571429	31.12282711	2	2
2001	51	5.294642857	61.2	15.95	1	61.28571429	84.57142857	98.71428571	24.2	27.45714286	31.57142857	31.56099939	2	2
2001	52	4.8125	49.2	17.55	1	65.85714286	84	97.57142857	24.07142857	26.92857143	30.48571429	30.40734519	2	2
2002	1	6.139880952	39.5	110.75	3	69	85.85714286	99.57142857	23.37142857	26.81428571	29.97142857	30.86639298	3	1
2002	2	8.244047619	57.4	15.75	0	65	82	96.14285714	23.87142857	27.37142857	30.57142857	30.49323262	4	3
2002	3	4.175595238	56.85	15.95	1	66.14285714	85.57142857	98.57142857	23.91428571	27.31428571	31.27142857	31.71660787	0	0
2002	4	7.053571429	61.05	3.25	0	63.14285714	84.42857143	97.42857143	24.04285714	27.32857143	31.24285714	31.32737724	2	2
2002	5	10.17261905	61	0.05	0	65.71428571	82.28571429	93.14285714	24.65714286	27.32857143	30.57142857	30.52452281	2	2
2002	6	6.827380952	50.35	0.15	0	64.57142857	81.28571429	93.14285714	23.85714286	26.5	30.1	28.68296822	1	1
2002	7	6.211309524	53	31.5	1	58.71428571	82	95.85714286	23.58571429	27.04285714	31.22857143	29.89541939	3	3
2002	8	7.327380952	55.9	0.15	0	65	82.28571429	93.57142857	24.55714286	27.51428571	31.28571429	30.86941115	0	0
2002	9	5.264880952	51.45	11.2	0	65.28571429	83.85714286	96.85714286	24.51428571	27.45714286	31.92857143	31.345066	6	5
2002	10	5.37797619	52.1	1.2	0	58.71428571	78.71428571	94	23.92857143	27.35714286	31.58571429	29.24589131	6	5
2002	11	5.345238095	42.85	40.05	1	67.28571429	84.57142857	96.28571429	24.37142857	27.52857143	31.62857143	31.76036276	0	0
2002	12	5.505952381	56.4	2.2	0	62.85714286	82.71428571	97.85714286	24.6	28.01428571	32.44285714	31.97667352	0	0
2002	13	4.601190476	59.75	60.75	2	64.28571429	83.14285714	97.42857143	24.37142857	28.14285714	32.61428571	32.37668299	1	1
2002	14	4.705357143	52.35	46.5	1	60.42857143	82.28571429	97.85714286	24.12857143	28.05714286	32.64285714	31.89013351	2	1
2002	15	4.901785714	64.25	2.05	0	60.28571429	80.28571429	97.14285714	24.6	28.52857143	33.05714286	31.99623657	0	0
2002	16	4.792443064	67.95	149	3	63.85714286	83.71428571	99.28571429	23.5	28.07142857	32.45714286	32.46514275	1	1
2002	17	4.50170068	63.75	75.1	3	62.71428571	84.14285714	98.71428571	24.42857143	28.07142857	32.88571429	32.63113001	3	3
2002	18	4.090695489	54.25	103.6	4	64.42857143	85.71428571	99.85714286	24.61428571	28.21428571	33.01428571	33.51292826	2	2
2002	19	4.741071429	45.45	88.9	2	66.14285714	85.85714286	98.14285714	24.75714286	28.02857143	32.55714286	33.20896171	6	4
2002	20	3.032738095	57.8	38.15	1	60.42857143	82.85714286	98.28571429	24.88571429	28.54285714	33.18571429	33.04213183	1	1
2002	21	3.925595238	62.8	52.95	1	57.57142857	78.28571429	96.14285714	24.67142857	28.82857143	33.67142857	31.76864894	1	0
2002	22	4.07034632	57.35	101.2	2	60.71428571	83.57142857	98.42857143	23.92857143	27.82857143	32.98571429	31.9412362	0	0
2002	23	4.270833333	61.55	40.1	1	59.57142857	81.42857143	97.57142857	24.15714286	28.22857143	33.11428571	31.87233584	2	2
2002	24	4.616071429	45.9	91.7	1	62.71428571	85.71428571	99.42857143	23.72857143	27.41428571	32.48571429	31.89946422	2	1
2002	25	4.066048535	42.45	1.15	0	57.57142857	81	96.85714286	23.84285714	27.45714286	32.67142857	30.25884125	1	1
2002	26	3.348214286	59.85	0.35	0	53.71428571	77.28571429	96	24.35714286	28.65714286	33.82857143	31.04920491	2	1
2002	27	4.735119048	55.9	49.2	1	58.57142857	80.71428571	96.28571429	24.44285714	28.32857143	32.67142857	31.71085536	2	2
2002	28	4.011904762	52.3	21.6	1	53.57142857	79.57142857	97.14285714	24.81428571	29	34.34285714	32.63894373	0	0
2002	29	3.961309524	63.05	7.65	0	53.42857143	80	97.28571429	23.78571429	28.28571429	33.62857143	31.43359192	1	1
2002	30	4.770833333	58.15	7.2	0	51.85714286	77	94.71428571	24.44285714	28.44285714	33.67142857	30.50546542	1	0
2002	31	3.922619048	49.7	172.05	3	56.71428571	81.85714286	98.14285714	23.77142857	27.54285714	32.9	30.70163654	0	0
2002	32	4.696428571	57.5	16	1	55.85714286	79.14285714	96.85714286	23.5	27.94285714	33.24285714	30.47488395	0	0
2002	33	6.966100076	45.9	101.4	3	52.85714286	75.28571429	94	23.11428571	27.18571429	32.51428571	27.47913475	1	1
2002	34	4.125	64.5	55.85	2	49	76.42857143	97.28571429	23.91428571	28.55714286	34.01428571	30.48462378	0	0
2002	35	4.279761905	32.65	50.8	2	62.14285714	84.71428571	98.57142857	23.37142857	26.88571429	31.52857143	30.56077114	2	1
2002	36	4.026785714	54.5	31.75	1	56.14285714	80.14285714	96.85714286	24.1	27.84285714	33.1	30.63863048	0	0
2002	37	4.169642857	47.65	65.5	2	58.14285714	81.71428571	97.71428571	23.32857143	27.44285714	32.14285714	30.52813457	2	2
2002	38	3.845238095	39.5	20.85	0	59	81.42857143	96.42857143	23.62857143	27.51428571	32.52857143	30.53672357	2	2
2002	39	4.386904762	53.65	41.8	1	60.57142857	83.85714286	98.57142857	23.32857143	27.31428571	32.41428571	31.07799382	3	3
2002	40	4.068193582	49.3	19.15	0	64.28571429	83.71428571	97.85714286	23.88571429	27.35714286	31.94285714	31.10328846	1	1
2002	41	5.333333333	44.5	100.55	2	63.28571429	84	98	23.45714286	27.25714286	31.78571429	30.97042161	2	2
2002	42	3.538690476	45.95	58.45	2	60.28571429	82.42857143	98	23.67142857	27.55714286	32.35714286	30.9710589	3	2
2002	43	4.392857143	46.8	41.1	2	62.42857143	84.71428571	99	23.41428571	26.95714286	31.55714286	30.73279983	2	2
2002	44	3.81547619	59.05	8	0	59.42857143	82.28571429	97.57142857	23.7	27.54285714	32.67142857	30.90581094	3	1
2002	45	3.976190476	56.5	102.9	3	66	86.28571429	99.28571429	23.75714286	27.31428571	31.94285714	31.97088267	1	1
2002	46	4.008928571	60.65	101.9	3	64.71428571	85.71428571	99.57142857	23.87142857	27.52857143	32.1	32.17818309	4	2
2002	47	5.31547619	51.2	159.5	4	67.28571429	86.85714286	99.28571429	23.7	27.04285714	31.55714286	31.67086563	1	1
2002	48	3.702380952	32.55	41.8	1	67.71428571	86	99.28571429	23.48571429	26.82857143	31.11428571	30.94964961	1	1
2002	49	3.505952381	67.8	42.75	2	62.42857143	82.85714286	99.28571429	23.75714286	27.67142857	32.31428571	31.38160978	1	1
2002	50	4.818452381	61.3	9.2	0	57.14285714	80.85714286	97.71428571	24.11428571	28.12857143	32.72857143	31.43706597	3	2
2002	51	4.035714286	64.39	29.15	1	56.28571429	81.57142857	99.14285714	24.58571429	28.68571429	33.3	32.81184195	2	1
2002	52	4.69047619	46.25	141.95	4	65.57142857	86.42857143	99.28571429	24.27142857	27.84285714	32.15714286	33.03915115	7	5
2003	1	4.181547619	57.35	40.3	2	61.57142857	83.14285714	99.57142857	23.18571429	27.4	31.82857143	30.96240425	5	2
2003	2	4.68452381	56.4	19.45	0	63.14285714	84.28571429	99	24.02857143	27.77142857	31.95714286	32.11181481	1	1
2003	3	6.428571429	53.2	9.5	0	59.42857143	79.28571429	95.28571429	24.25714286	28.08571429	31.97142857	30.76543289	2	2
2003	4	4.848214286	61.3	0	0	59.42857143	79	93.85714286	24.04285714	27.55714286	31.85714286	29.71244126	1	1
2003	5	7.601190476	59.45	2.05	0	63.71428571	80.85714286	92.85714286	24.84285714	28	31.98571429	31.22955128	4	3
2003	6	7.961309524	55.85	0.05	0	59.71428571	79	90.42857143	24.97142857	27.7	31.58571429	29.97166675	0	0
2003	7	5.458333333	57.5	15.25	1	56	80.85714286	95.14285714	25.04285714	28.02857143	32.58571429	31.25447649	1	1
2003	8	4.824404762	63.6	0.45	0	62	81.71428571	95.57142857	24.55714286	27.48571429	31.9	30.60373679	2	2
2003	9	4.467261905	38.65	13.95	1	62.85714286	82.85714286	96.85714286	24.28571429	27.35714286	31.68571429	30.78649387	2	1
2003	10	4.139880952	58.85	5.25	0	56.57142857	79.42857143	96	24	28.12857143	33.24285714	30.89955029	2	2
2003	11	6.139880952	62.3	3	0	55.28571429	78.85714286	94.14285714	24.38571429	27.87142857	32.55714286	30.20877255	2	2
2003	12	3.12797619	42.75	71.25	1	62.28571429	83.71428571	98.42857143	24.42857143	27.52857143	32.48571429	31.43698449	3	3
2003	13	3.889880952	48.4	39.45	2	59.71428571	84.57142857	97.85714286	24.05714286	27.25714286	32.4	31.18523877	2	2
2003	14	3.413690476	60.3	39.6	2	59.28571429	80.57142857	97.71428571	23.97142857	28.01428571	32.72857143	31.1442145	2	2
2003	15	3.863095238	67.5	121.45	3	58.85714286	82.57142857	98.57142857	23.92857143	28.34285714	33.57142857	32.53562723	2	2
2003	16	3.508928571	67.85	50.5	2	63	81.71428571	97.28571429	24.74285714	28.48571429	32.71428571	32.47356031	2	1
2003	17	3.889880952	62.95	72.65	3	64.85714286	82	98	24.97142857	28.64285714	32.8	32.90426619	4	1
2003	18	3.461309524	55.05	38.25	1	65.14285714	83.85714286	97.42857143	25.15714286	28.42857143	32.61428571	33.21316697	2	2
2003	19	4.047619048	52.6	117.45	4	67	86.42857143	99.28571429	24.25714286	27.85714286	32.52857143	33.06501745	2	2
2003	20	4.476190476	28.55	21.9	1	61.28571429	82.85714286	97	23.75714286	27.08571429	31.95714286	30.2449883	0	0
2003	21	4.160714286	54.4	23.8	1	58.14285714	82.14285714	97.28571429	23.78571429	27.97142857	33.37142857	31.6946168	1	1
2003	22	3.633928571	48.6	0	0	58.85714286	82.28571429	96.71428571	25.88571429	29.24285714	33.98571429	34.21958777	1	1
2003	23	3.598214286	62.35	22.95	1	58.42857143	79	95	25.14285714	28.97142857	33.55714286	32.29066598	1	1
2003	24	3.610119048	47.05	105.25	3	64	83.14285714	97.85714286	24	27.61428571	32.02857143	31.34795668	3	3
2003	25	3.907738095	66.75	14.1	1	57.42857143	80	97	24.35714286	28.44285714	33.12857143	31.71280373	1	1
2003	26	4.05952381	46.75	41.2	2	67.85714286	86	99.42857143	23.91428571	26.91428571	31.71428571	31.11432934	3	3
2003	27	4.485119048	46.9	120.05	2	65.28571429	85.71428571	98.71428571	23.52857143	26.78571429	31.52857143	30.73537648	1	1
2003	28	3.830357143	53.75	40.75	2	57.85714286	81.57142857	98.57142857	23.52857143	27.31428571	32.34285714	30.21516445	4	2
2003	29	4.672619048	41.75	67.95	2	65.57142857	85.42857143	98.85714286	23.44285714	26.7	31.15714286	30.48883995	1	1
2003	30	3.738095238	47.3	37.7	1	54	79.42857143	96.57142857	24.41428571	28.47142857	33.51428571	31.48980549	1	1
2003	31	4.517857143	55.95	38	1	57.28571429	79.71428571	96.57142857	24.11428571	28.08571429	33.2	30.94010786	0	0
2003	32	4.526785714	61.65	68.3	1	51.71428571	78.71428571	96.14285714	24.3	28.82857143	34.08571429	31.93824767	1	0
2003	33	4.431547619	37.4	134.5	3	63.14285714	84.85714286	98.71428571	24.01428571	27.25714286	31.95714286	31.32341342	3	3
2003	34	4.651785714	43	5.25	0	58.28571429	81	97.57142857	24.44285714	27.71428571	32.44285714	30.69422869	2	2
2003	35	4.904761905	59.65	76.95	1	57.71428571	78.71428571	94.85714286	24.31428571	28.37142857	32.98571429	31.0432879	3	1
2003	36	4.758928571	50.85	30	1	56.71428571	80.14285714	96.85714286	23.87142857	27.9	32.74285714	30.73867146	1	1
2003	37	4.613095238	41.8	11	0	58.42857143	78.42857143	94.28571429	24.21428571	28.17142857	33.11428571	30.59490687	2	1
2003	38	5.407738095	33.45	13.45	0	56.71428571	80	97.28571429	23.92857143	27.31428571	32.51428571	29.64423585	1	1
2003	39	4.193452381	56.3	9.5	0	56.85714286	78.85714286	97.14285714	23.9	27.8	32.67142857	30.07231352	1	1
2003	40	4.276785714	43.35	81.05	1	61	82.71428571	98.57142857	24.18571429	27.55714286	32.37142857	31.05944577	1	1
2003	41	4.25297619	45.65	216.7	4	68.57142857	86.42857143	99.28571429	23.7	26.84285714	31.1	31.12466876	4	3
2003	42	4.633928571	22.9	34.75	1	65.71428571	87.85714286	99.71428571	23.25714286	26.12857143	30.98571429	30.29896537	1	0
2003	43	3.511904762	32.3	86	2	61.28571429	85.57142857	99.14285714	23.64285714	26.97142857	32.21428571	31.07714284	3	3
2003	44	4.648809524	64.6	50	2	61.14285714	82.14285714	97.85714286	23.55714286	27.58571429	32.08571429	30.95226599	1	1
2003	45	4.342261905	62.9	4	0	63.42857143	81.85714286	97	24.48571429	28.04285714	32.14285714	31.69760491	2	1
2003	46	3.848214286	54.95	29.5	1	63.28571429	83.85714286	98.28571429	24.14285714	27.34285714	31.85714286	31.12921412	1	1
2003	47	3.660714286	41.15	32.35	2	66.71428571	86.28571429	98.85714286	23.9	26.95714286	31.71428571	31.30170789	3	3
2003	48	4.0625	52.7	71.1	2	67.14285714	87.28571429	99.71428571	23.84285714	27.02857143	32.01428571	31.79552308	3	2
2003	49	4	52.8	250	5	63.14285714	85.14285714	100	23.08571429	27.14285714	31.82857143	31.23604282	0	0
2003	50	4.544642857	50.65	202.65	3	62.57142857	85.85714286	99.42857143	22.24285714	27.32857143	31.91428571	31.8166645	2	1
2003	51	5.321428571	29.95	40.65	2	65.71428571	86.42857143	99	23.07142857	26.62857143	31.01428571	30.72886574	3	2
2003	52	3.949404762	35.9	57.9	2	63.85714286	84.85714286	99.57142857	23.64285714	26.81428571	30.7	30.50734904	0	0
2003	53	4.824404762	49.45	133.6	2	68.71428571	86.42857143	99.42857143	23.11428571	26.91428571	31.04285714	31.27207678	0	0
2004	1	4.202380952	57.8	23.7	0	62.57142857	87.28571429	100	23.75714286	27.24285714	31.45714286	32.20709641	2	1
2004	2	5.842261905	44.2	59.2	1	70.71428571	79	96	25.1	27.52857143	30.68571429	29.71128752	3	3
2004	3	6.863095238	49.6	22.65	1	70.28571429	77.14285714	97	24.87142857	27.28571429	30.57142857	28.54922071	3	2
2004	4	6.3125	38.65	44.65	2	70.85714286	80.71428571	97.42857143	24.95714286	27.11428571	30.58571429	29.55957992	4	3
2004	5	5.160714286	43.9	11.25	1	71.85714286	80.14285714	96	24.31428571	27.15714286	30.95714286	29.43411518	2	2
2004	6	7.75297619	48.3	21.8	1	68.71428571	81.85714286	93.85714286	24.37142857	27	30.32857143	29.79788957	4	3
2004	7	5.62202381	58.15	1.6	0	66.57142857	79.85714286	96.57142857	23.48571429	26.62857143	30.24285714	28.40813199	1	0
2004	8	3.764880952	49.05	0.05	0	64.71428571	80.28571429	95.85714286	24.24285714	27.25714286	31.08571429	29.66603053	3	2
2004	9	5.889880952	48.5	83.9	2	65.42857143	75.85714286	97	24.32857143	27.94285714	32.04285714	29.20178833	2	2
2004	10	4.568452381	33.45	23.4	1	68	79.71428571	98.28571429	24.07142857	26.88571429	31.17142857	28.80399987	0	0
2004	11	3.523809524	52.8	15.65	1	65.42857143	75.57142857	98.85714286	23.61428571	27.22857143	31.24285714	27.86987481	4	3
2004	12	3.407738095	58.15	0.4	0	66.28571429	80.57142857	97.71428571	24.24285714	27.84285714	31.97142857	30.88204271	2	1
2004	13	4.220238095	62.85	42.35	1	60.14285714	80	98.42857143	24.54285714	28.3	32.72857143	31.43590172	5	4
2004	14	3.473214286	52.6	91.55	1	66.42857143	75.57142857	99.28571429	24.38571429	27.82857143	31.27142857	28.88951193	2	0
2004	15	2.964285714	46.6	17.4	1	61.42857143	74.71428571	97.28571429	23.42857143	28.4	31.21428571	29.55614978	3	3
2004	16	3.776785714	65.95	46.1	1	64.71428571	76	97.71428571	23.55714286	28.18571429	31.38571429	29.70197501	3	3
2004	17	4.014880952	62.05	60.5	3	66	74.57142857	98.85714286	25.1	28.1	32.7	28.97844237	4	3
2004	18	4.348214286	49.7	125.15	4	69	77.85714286	99.14285714	24.6	27.78571429	32.02857143	29.71560157	0	0
2004	19	3.99702381	35.65	51.25	2	64.85714286	76.71428571	98.57142857	24.04285714	27.15714286	31.52857143	28.29361779	1	1
2004	20	3.107142857	72.15	0.5	0	55.28571429	79.28571429	96.71428571	24.48571429	28.74285714	33.88571429	32.01337462	2	2
2004	21	3.642857143	65.55	44.3	1	59.14285714	78.57142857	98.57142857	24.35714286	28.22857143	32.7	30.8281866	1	1
2004	22	4.330357143	44.9	25.2	0	62.57142857	74	97.71428571	23.88571429	27.15714286	32.02857143	27.19722511	0	0
2004	23	3.943452381	48.8	7.9	0	61.14285714	74.42857143	96.57142857	24.31428571	27.72857143	32.41428571	28.30183311	1	1
2004	24	3.792857143	59.25	0.05	0	55	78.42857143	94.57142857	24.47142857	28.51428571	33.8	31.24034676	4	3
2004	25	4.616071429	46.4	32.8	1	50.57142857	76	97.71428571	22.81428571	27.47142857	33.87142857	28.48143417	1	0
2004	26	4.544047619	50.85	10.75	0	57	76.28571429	96.71428571	23.7	27.77142857	33.64285714	29.13067248	2	2
2004	27	4.970238095	52.85	49.4	2	64.42857143	74.28571429	98.28571429	23.84285714	27.3	31.71428571	27.59936544	0	0
2004	28	4.026785714	54.85	25.6	1	64.57142857	78.28571429	98.28571429	23.35714286	26.94285714	31.42857143	28.40152617	4	4
2004	29	3.330357143	58.3	100.3	3	57.85714286	77.85714286	99.42857143	23.04285714	27.34285714	32.34285714	29.03011696	0	0
2004	30	4.101190476	32.75	30.55	1	62.85714286	73.57142857	97.85714286	23.61428571	26.74285714	31.38571429	26.39458869	2	2
2004	31	4.875	52.6	67.1	1	55.57142857	74.57142857	98.14285714	23.21428571	27.4	32.32857143	27.80447265	2	2
2004	32	4.482142857	43.25	16.5	1	53.42857143	75	97	23.44285714	27.7	33.1	28.49256425	1	1
2004	33	4.613095238	49.7	21.9	1	59.71428571	76	98	23.34285714	27.78571429	32.94285714	28.97683942	2	2
2004	34	3.49702381	41.15	22.4	1	59.42857143	80.28571429	96.57142857	24.02857143	28.01428571	32.91428571	31.08717458	5	4
2004	35	4	66.45	73.2	2	62.85714286	75.71428571	99.28571429	23.68571429	27.95714286	32.65714286	29.17912646	0	0
2004	36	4.205357143	44.25	87.4	3	61.14285714	77.71428571	98.28571429	22.78571429	26.57142857	31.87142857	27.62246293	1	1
2004	37	4.113095238	52.8	92.1	3	61.85714286	74.42857143	99.85714286	22.7	26.9	31.78571429	26.9518079	1	1
2004	38	4.44047619	50.95	154	4	65.14285714	75.85714286	99.71428571	23.08571429	26.98571429	31.62857143	27.60129882	1	1
2004	39	4.24702381	47.65	73.95	3	63.28571429	76	100	23.5	26.91428571	31.87142857	27.456202	4	4
2004	40	4.345238095	40.7	37.1	1	62.14285714	77.71428571	99	22.85714286	26.64285714	31.9	27.65857334	1	1
2004	41	4.928571429	48.2	74.5	3	61.71428571	77.71428571	98.85714286	23.4	26.9	31.75714286	28.11683932	2	2
2004	42	3.651785714	60.55	24.15	1	59.42857143	78.28571429	99.14285714	23.81428571	27.88571429	32.37142857	30.02620563	1	1
2004	43	4.425595238	69.35	40.25	1	58	78.85714286	97.71428571	24.45714286	28.61428571	33.2	31.6710991	2	2
2004	44	3.821428571	57.9	36.3	2	64.85714286	81	99.57142857	23.67142857	27.28571429	32.11428571	29.99467213	4	4
2004	45	3.75	63.75	28.6	1	64	78	99.28571429	23.78571429	27.7	32.11428571	29.63793852	2	2
2004	46	4.583333333	53.9	134.9	2	65	79.85714286	99.71428571	23.2	27.31428571	31.81428571	29.66397437	1	1
2004	47	4.413690476	55.9	12.05	0	62.14285714	81.42857143	98.85714286	23.75714286	27.38571429	32.14285714	30.34673166	1	1
2004	48	4.032738095	46.9	8.6	0	63	79.14285714	99.28571429	23.48571429	27.05714286	31.81428571	28.91374707	0	0
2004	49	4.303571429	53.25	70.7	2	64	78.14285714	100	23.48571429	27.3	31.78571429	28.96774197	0	0
2004	50	4.026785714	45.8	21.4	0	67.71428571	80.57142857	98.71428571	23.45714286	27.27142857	31	29.83774563	1	1
2004	51	4.267857143	43	59.35	2	72	79.42857143	99.28571429	23.42857143	26.8	30.65714286	28.58461308	0	0
2004	52	4.711309524	55.3	54.1	1	66.71428571	81.57142857	100	23.5	27.31428571	31.45714286	30.2376715	3	2
2005	1	4.535714286	38.4	164.3	4	73.42857143	88.71428571	99.71428571	23.6	26.97142857	30.65714286	32.21145649	1	1
2005	2	4.720833333	34.7	12.4	0	67	81.85714286	93.57142857	23.78571429	26.72857143	30.1	29.30191453	0	0
2005	3	4.824404762	70.75	0.05	0	54.28571429	76.28571429	91	21.84285714	26.3	30.72857143	26.60012197	0	0
2005	4	5.120833333	58.9	0.05	0	65.14285714	79.85714286	92.57142857	23.27142857	26.72857143	30.38571429	28.57685743	2	2
2005	5	4.571428571	53.7	29.95	1	64.28571429	80.57142857	93.14285714	23.35714286	26.84285714	30.95714286	29.0245989	1	1
2005	6	4.517857143	49.3	1.4	0	63.57142857	81.14285714	93.28571429	23.78571429	27.25714286	31.38571429	29.97571837	0	0
2005	7	4.6875	61.05	25.65	1	64.57142857	80.71428571	93.14285714	24.22857143	27.58571429	32.02857143	30.40183174	2	1
2005	8	6.50297619	55.2	17.05	1	64	79.71428571	90.28571429	25.35714286	28.14285714	32.07142857	31.05056332	0	0
2005	9	6.324404762	62.05	3.25	0	60.71428571	76.14285714	87.71428571	24.58571429	28.11428571	32.17142857	29.6121988	0	0
2005	10	6.732142857	55.25	14.25	0	60.85714286	79	89.14285714	24.68571429	27.68571429	32.22857143	29.94408126	1	1
2005	11	5.69047619	57.7	0.05	0	58.42857143	75.71428571	88.42857143	24.14285714	27.8	32.14285714	28.88932228	3	3
2005	12	4.595238095	43.5	108.1	3	61.42857143	79.57142857	91.57142857	23.71428571	27.61428571	32.22857143	30.0254836	3	2
2005	13	4.446428571	47.75	133.3	3	61.14285714	81.28571429	92.14285714	23.51428571	27.42857143	32.05714286	30.33558077	1	1
2005	14	4.318452381	60.85	4.25	0	55.71428571	75.42857143	90.14285714	24.12857143	28.35714286	32.8	29.76483462	2	2
2005	15	4.026785714	59.2	18.3	1	54	75.14285714	91	23.5	27.98571429	32.9	28.98899155	2	2
2005	16	3.681547619	64.15	10.85	0	58.42857143	75.85714286	90	23.98571429	28.28571429	32.64285714	29.80719096	1	1
2005	17	3.255952381	59.95	11.45	1	55.42857143	75.71428571	89.85714286	24.9	28.95714286	33.61428571	30.94929737	5	4
2005	18	3.94047619	47.7	76.7	2	53.85714286	76.71428571	90.28571429	24.41428571	28.67142857	33.6	30.75225841	1	1
2005	19	4.398809524	45.2	215.2	3	54.14285714	77.71428571	92.42857143	23.45714286	27.52857143	32.97142857	29.18012749	3	1
2005	20	3.086309524	51.2	95.1	3	56.28571429	77.42857143	92.57142857	23.81428571	28	32.7	29.9127952	1	1
2005	21	4.238095238	53.4	43.5	3	60.71428571	78.85714286	91.71428571	23.88571429	27.7	32.17142857	29.90948612	5	5
2005	22	3	57.35	17.7	1	53.28571429	74.85714286	90.57142857	24.27142857	28.77142857	33.42857143	30.25049499	1	1
2005	23	4.199404762	60	20.9	1	52.28571429	74.57142857	89.71428571	23.65714286	28.34285714	33.58571429	29.39293042	2	1
2005	24	4.479166667	47.75	138.8	3	56.85714286	77	91.14285714	23.17142857	27.55714286	32.64285714	28.98399954	0	0
2005	25	4.258928571	49.95	104.1	2	53.57142857	77.85714286	92.42857143	23.41428571	27.57142857	32.68571429	29.22806723	4	4
2005	26	3.422619048	46.85	47.9	2	54.28571429	75	89	23.67142857	27.77142857	32.7	28.52586232	2	1
2005	27	3.303571429	53.35	34.15	1	54.28571429	75.28571429	88.71428571	22.62857143	27.61428571	32.71428571	28.37550148	1	1
2005	28	4.464285714	69.65	92.9	1	56.71428571	77	90.57142857	23.24285714	27.77142857	32.48571429	29.2941584	3	2
2005	29	4.461309524	31.85	97.6	2	58.71428571	78	91	22.72857143	26.75714286	31.72857143	27.96621882	3	3
2005	30	4.782738095	50	53.8	3	48.28571429	74.28571429	90.14285714	23.08571429	28.05714286	33.8	28.76625242	1	1
2005	31	4.508928571	46.4	7.2	0	53.42857143	74.28571429	88.42857143	23.67142857	28.2	33.25714286	29.0154981	4	2
2005	32	4.443452381	44.55	17.8	1	52.14285714	75	88.14285714	23.57142857	28.37142857	33.8	29.61985648	0	0
2005	33	3.919642857	60.8	65.3	1	53	77	90.42857143	23.07142857	27.97142857	33.02857143	29.67605858	4	4
2005	34	3.93452381	35.95	118.6	3	60.42857143	79.42857143	90.14285714	22.75714286	26.64285714	31.08571429	28.2494977	3	3
2005	35	3.366071429	45.85	25.85	2	59	76.71428571	89.28571429	23.77142857	28.17142857	32.32857143	29.94365793	3	3
2005	36	3.910714286	26.7	69.35	2	60.85714286	77.57142857	90.28571429	23.37142857	27.4	31.61428571	28.87741014	1	1
2005	37	5.089285714	46.6	6.15	0	53.28571429	75.57142857	88	23.52857143	28.02857143	33.28571429	29.24292272	1	1
2005	38	4.303571429	53.15	101.55	3	52.85714286	75.57142857	90.28571429	22.28571429	27.1	33.05714286	27.62665242	1	1
2005	39	4.261904762	52	47.85	1	56.28571429	75	88.85714286	22.87142857	27.6	32.41428571	28.23440507	1	1
2005	40	4.720238095	41.4	14.3	1	60	78.42857143	89.14285714	22.71428571	26.74285714	31.64285714	28.07357113	0	0
2005	41	4.157738095	63.7	42.25	1	59.71428571	77.14285714	90.14285714	24.15714286	28.22857143	32.54285714	30.20455914	1	1
2005	42	4.261904762	55.2	142.45	3	61	79.28571429	91.28571429	23.15714286	27.25714286	31.77142857	29.28768183	1	0
2005	43	4.446428571	51	62.55	3	60.14285714	78.85714286	90.42857143	23.3	27.22857143	32	29.04302205	0	0
2005	44	3.761904762	36	18.25	0	63.42857143	80.28571429	89.57142857	23.34285714	26.82857143	31.25714286	28.87991836	2	2
2005	45	4.255952381	31.8	65.25	2	58	78.71428571	89.14285714	23.37142857	26.91428571	32	28.45944081	2	1
2005	46	3.955357143	29.95	41.6	1	61.71428571	79.42857143	90.42857143	22.6	26.61428571	31.38571429	28.22294396	1	1
2005	47	3.985119048	40.6	103.8	4	65.28571429	80.71428571	91	23.07142857	26.7	31.42857143	28.82637137	1	1
2005	48	4.157738095	44.3	60.5	3	60.28571429	80.14285714	91.57142857	22.67142857	26.71428571	31.64285714	28.65081227	1	1
2005	49	3.360119048	40.15	56.15	1	57.57142857	77.42857143	90	22.98571429	27.21428571	31.9	28.52368201	1	1
2005	50	3.389880952	23.75	86	3	61.57142857	81	90.14285714	23.02857143	26.74285714	31.21428571	29.00948216	3	2
2005	51	4.68452381	32.6	109	3	62.28571429	78.71428571	90	22.51428571	26.35714286	31.11428571	27.54475021	2	2
2005	52	3.705357143	35	147.15	3	64.28571429	81.28571429	90.71428571	22.35714286	26.11428571	30.47142857	28.01427285	2	2
2006	1	3.919642857	50.95	103.8	4	63.85714286	82	91.57142857	22.28571429	26.35714286	31.04285714	28.69426131	0	0
2006	2	4.169642857	56.95	83.3	2	57.85714286	76.85714286	90.42857143	23.35714286	27.74285714	32.15714286	29.22199702	3	3
2006	3	3.818452381	39.95	18.95	0	61.85714286	79.28571429	90.28571429	22.87142857	27.11428571	31.45714286	29.03836895	1	1
2006	4	4.785714286	33.5	64.95	2	63.85714286	78.57142857	89.28571429	22.81428571	26.9	30.9	28.40156588	2	2
2006	5	5.464285714	54.45	27.7	2	59.71428571	77.14285714	88.57142857	23.77142857	27.87142857	31.87142857	29.53378937	1	1
2006	6	4.875	44.7	22.85	1	60.85714286	77.71428571	88.42857143	22.97142857	26.94285714	31.38571429	28.16063949	0	0
2006	7	4.589285714	35.45	55.45	2	63	79.57142857	89.85714286	22.92857143	27.24285714	31.58571429	29.3604514	2	2
2006	8	4.755952381	42.4	20.65	1	61.14285714	78.42857143	90.42857143	23.45714286	27.54285714	31.75714286	29.47022832	4	4
2006	9	4.806547619	35.2	10.15	0	66	80.14285714	89.85714286	23.91428571	27.18571429	30.81428571	29.47331697	3	3
2006	10	4.023809524	52.95	3.45	0	59	77.28571429	89.85714286	22.77142857	26.88571429	31.45714286	27.90431744	1	1
2006	11	3.922619048	39.25	128.45	3	55.85714286	78.42857143	91.85714286	22.62857143	27.3	32.7	29.02779327	2	2
2006	12	4.333333333	58	14.05	1	57.57142857	79	92.71428571	23.67142857	28.11428571	32.61428571	30.72354562	2	1
2006	13	3.87797619	33.6	5.95	0	63.71428571	82.28571429	94.28571429	23.21428571	27.4	32.11428571	30.66169431	2	2
2006	14	4.363095238	50	67.9	2	62.57142857	84.57142857	97	22.75714286	27.14285714	32.31428571	31.02563464	4	2
2006	15	4.458333333	59.8	135.3	3	64.14285714	83.71428571	97.14285714	23.02857143	27.51428571	32.27142857	31.39790435	3	2
2006	16	4.008928571	63.2	20.45	1	60.71428571	82.71428571	96.71428571	22.7	27.54285714	32.67142857	31.07766799	3	2
2006	17	3.9375	36.35	76.1	2	62.42857143	83.71428571	97	22.85714286	27.1	32.14285714	30.61553787	2	1
2006	18	4.217261905	46.45	52	2	63.14285714	82.85714286	95.14285714	23.38571429	27.6	32.47142857	31.21253768	4	2
2006	19	4.428571429	56.65	27.15	1	63.85714286	82.42857143	96.57142857	23.78571429	27.94285714	32.61428571	31.71904581	4	4
2006	20	4.922619048	51.3	13.65	0	57.71428571	78.57142857	94.14285714	23.6	28.3	33.05714286	30.8767194	1	1
2006	21	4.583333333	44.35	128.9	3	65.28571429	85.14285714	97.57142857	22.81428571	27.18571429	32.01428571	31.30658694	1	1
2006	22	4.56547619	54.65	65.15	2	62	82.14285714	95.85714286	22.85714286	27.25714286	31.91428571	30.31444048	2	2
2006	23	4.30952381	58.4	89.85	2	61.71428571	81.71428571	96.14285714	22.64285714	27.37142857	32.42857143	30.36813705	0	0
2006	24	4.398809524	50.35	0.1	0	60.28571429	79.14285714	93.71428571	22.82857143	27.74285714	32.25714286	30.09301009	3	3
2006	25	4.898809524	47.55	97.6	5	66	83.71428571	96.57142857	24.04285714	27.38571429	31.81428571	31.14907944	1	1
2006	26	4.351190476	28.7	56.3	2	66.14285714	87.14285714	97.57142857	23	26.47142857	31.01428571	30.69620844	4	3
2006	27	3.988095238	62.85	1.55	0	59.14285714	79.71428571	94.71428571	24.32857143	28.25714286	32.98571429	31.24119391	1	1
2006	28	3.982142857	43.85	6.9	0	61.28571429	81.28571429	95.14285714	23.01428571	28.21428571	33.15714286	31.79163908	6	5
2006	29	5.125	50.8	6.15	0	51.42857143	76.28571429	93.57142857	24	28.3	33.72857143	29.97540533	2	2
2006	30	4.511904762	58.35	0.45	0	51.57142857	74.85714286	92.14285714	24.45714286	28.7	33.77142857	30.1312532	1	1
2006	31	4.892857143	42.95	57.25	1	51.28571429	77	94	23.34285714	27.45714286	33.51428571	28.71826373	4	4
2006	32	5.107142857	31.2	45.9	2	58.28571429	82.57142857	96	22.82857143	26.57142857	32.42857143	29.2081125	1	1
2006	33	4.517857143	57.4	82.2	2	54.57142857	77.42857143	93.14285714	24.72857143	28.81428571	33.55714286	31.37553521	1	1
2006	34	4.857142857	57.1	104.25	3	55	79.28571429	94.71428571	23.08571429	27.65714286	32.98571429	29.95155125	3	2
2006	35	4.291666667	38.45	64.3	1	60.14285714	81.28571429	96.14285714	23.15714286	26.91428571	31.9	29.39035446	2	1
2006	36	4.410714286	50.05	58.65	2	64.28571429	81.85714286	94.85714286	23.44285714	27.34285714	31.81428571	30.37517728	2	0
2006	37	4.569047619	39.2	78.45	4	67	84.14285714	95.57142857	23.45714286	26.91428571	31.48571429	30.44270985	2	2
2006	38	4.928571429	43.1	46.4	2	61	82	95.42857143	22.82857143	26.84285714	31.68571429	29.52071768	3	3
2006	39	4.023214286	32	35.65	2	63.71428571	82.28571429	94.85714286	23.45714286	27.4	32.38571429	30.65444189	0	0
2006	40	3.845238095	16.95	85.3	4	68.28571429	84.85714286	96	23.44285714	26.92857143	31.08571429	30.7234035	4	4
2006	41	3.960921325	32.35	39.7	3	63.85714286	84.14285714	95.71428571	22.9	26.08571429	31.01428571	28.92333778	1	1
2006	42	4.130952381	38.85	4.15	0	64	81.42857143	93.42857143	24.51428571	27.58571429	32.14285714	30.67574754	2	2
2006	43	4.303571429	44	72	3	63.42857143	83.28571429	95.14285714	24	27.32857143	31.78571429	30.88927729	0	0
2006	44	4.416666667	46.5	5.5	0	60.28571429	81	94.14285714	23.95714286	27.58571429	32.75714286	30.51454049	2	2
2006	45	4.632142857	57.05	31.3	1	62.28571429	82	95	23.32857143	27.15714286	32.02857143	30.08370604	3	3
2006	46	4.576190476	71.1	67.85	2	58.14285714	79.57142857	95.14285714	23.58571429	27.91428571	33.45714286	30.55829802	4	4
2006	47	4.583333333	62.65	78.9	3	60.28571429	81.28571429	95.28571429	24.61428571	28.2	32.85714286	31.76050655	2	2
2006	48	4.13452381	41.6	69.2	3	63.42857143	82.28571429	95.28571429	23.95714286	27.35714286	31.74285714	30.5732985	3	3
2006	49	4.226190476	49.1	168.95	5	62.14285714	83.85714286	96	23.48571429	27.05714286	32.35714286	30.59397698	0	0
2006	50	4.523809524	55.75	94.85	2	64.57142857	83	95.42857143	23.24285714	27.31428571	31.91428571	30.74052752	2	2
2006	51	4.511904762	56.8	30.3	1	62.14285714	82.71428571	95	24.21428571	27.82857143	32.57142857	31.60646565	4	2
2006	52	5.005952381	47.75	261.45	3	65.71428571	85.14285714	95.85714286	24.02857143	27.5	31.74285714	31.88276472	3	3
2007	1	4.244047619	30.9	136.8	4	64.28571429	84.57142857	95.85714286	23.25714286	26.98571429	31.48571429	30.73077366	1	1
2007	2	4.297619048	24.5	114.8	3	67.14285714	86.14285714	96	23.42857143	26.5	30.92857143	30.39840577	1	1
2007	3	4.583333333	42.35	56.7	2	63.14285714	81.85714286	95.28571429	23.35714286	27.41428571	31.85714286	30.53231015	2	1
2007	4	6.095238095	41	116.8	5	67.28571429	82.57142857	95.28571429	24.38571429	27.48571429	30.9	30.90883494	0	0
2007	5	5.404761905	18.7	119	2	73.14285714	84.57142857	95.42857143	22.6	25.62857143	28.7	28.30280165	1	1
2007	6	6.071428571	56.35	45.65	1	66.42857143	80.71428571	90.85714286	23.75714286	27.31428571	30.82857143	29.9076696	1	1
2007	7	4.821428571	53	27.35	1	68.85714286	83.14285714	93.85714286	22.75714286	26.97142857	31.05714286	30.18185095	0	0
2007	8	4.696428571	61.35	185.55	3	67.28571429	83.42857143	95.71428571	23.15714286	27.02857143	31.1	30.39054074	0	0
2007	9	4.619047619	55.25	11.2	0	60.14285714	81.71428571	94.42857143	23.42857143	27.22857143	31.74285714	30.11222212	1	1
2007	10	4.845238095	74.35	0.05	0	58.71428571	78.42857143	92	23.88571429	27.97142857	32.05714286	30.22229778	1	1
2007	11	4.880952381	55.45	29.6	1	61	80.42857143	93	23.75714286	27.65714286	32.6	30.42990567	3	3
2007	12	4.476190476	33.95	37.55	1	58.28571429	79.71428571	93.85714286	22.94285714	27.22857143	32.4	29.40249565	4	4
2007	13	4.511904762	66.45	12.1	1	57.14285714	78.42857143	93.85714286	23.92857143	28.32857143	33.21428571	30.89116996	2	2
2007	14	5.214285714	66.7	21.6	1	56.42857143	76.42857143	93.14285714	24.17142857	28.52857143	32.98571429	30.4639528	1	1
2007	15	4.464285714	57.85	28.25	2	64.85714286	80.42857143	92.14285714	23.82857143	28.38571429	32.71428571	31.78521388	1	1
2007	16	4.773809524	55.85	15.05	0	60.85714286	80.85714286	92.85714286	23.85714286	27.84285714	33.11428571	30.92011775	0	0
2007	17	5.178571429	55.9	193	3	62.71428571	81.42857143	94.28571429	23.4	27.6	32.45714286	30.67599175	3	2
2007	18	4.889285714	55.65	78.9	1	62.85714286	81.85714286	93.85714286	23.91428571	27.71428571	32.3	31.0732155	0	0
2007	19	4.476190476	56.9	55.3	2	57.42857143	77	92	24	28.47142857	33.14285714	30.57210761	3	3
2007	20	4.833333333	68.65	109.8	4	60.14285714	80.57142857	95.14285714	23.37142857	27.97142857	32.97142857	31.06308485	1	1
2007	21	4.136904762	56.1	65.95	2	61.85714286	79.14285714	92.71428571	24.41428571	28.45714286	33.11428571	31.40055904	0	0
2007	22	4.410714286	51.6	122.65	2	63.14285714	82.14285714	94.14285714	23.28571429	27.34285714	32.05714286	30.46281194	1	1
2007	23	4.55952381	56.25	47.15	2	64	81.28571429	93.42857143	23.98571429	27.91428571	32.47142857	31.22331465	6	5
2007	24	4.505952381	51.05	127.1	4	65.14285714	82.71428571	94.71428571	24.35714286	27.65714286	32.04285714	31.29066725	1	0
2007	25	4.863095238	48.1	131	3	62.28571429	81.28571429	94.28571429	24.31428571	27.8	32.24285714	31.02134446	3	3
2007	26	5.196428571	47.3	88.05	3	55.42857143	77.85714286	93.14285714	23.4	27.55714286	32.61428571	29.2787973	2	2
2007	27	3.577380952	59.05	0.1	0	51	74.71428571	91.14285714	23.91428571	28.17142857	33.32857143	29.11024407	5	5
2007	28	5.053571429	47.55	40.8	2	54.14285714	78.57142857	93	23.01428571	27.27142857	33.04285714	29.03791087	2	2
2007	29	4.255952381	72.1	45.4	1	51.28571429	75.85714286	92.57142857	23.51428571	28.22857143	33.67142857	29.66567378	1	1
2007	30	5.083333333	40.3	242.3	4	62.85714286	83.71428571	95.14285714	23.21428571	26.5	31.52857143	29.53270357	0	0
2007	31	5.351190476	43.75	80.8	3	58.28571429	78.85714286	94	22.81428571	26.98571429	31.9	28.64585545	3	3
2007	32	4.255952381	68.4	0.05	0	49.42857143	73	91.42857143	23.78571429	28.65714286	34.38571429	29.32222789	3	2
2007	33	4.517857143	56.45	27.9	1	55	75.85714286	90	24.07142857	28.25714286	33.44285714	29.75173495	4	4
2007	34	4.470238095	38.9	21.98	0	59.71428571	81.71428571	94.28571429	22.82857143	26.65714286	31.58571429	29.07755062	2	2
2007	35	4.452380952	53.75	36.76	1	63	82	94	23.14285714	26.94285714	31.65714286	29.72913842	0	0
2007	36	5.125	55.75	125.5	6	64.28571429	82.85714286	94.71428571	23.64285714	27.3	31.6	30.67146839	3	3
2007	37	4.744047619	30.85	50.55	2	49.85714286	81.14285714	93.42857143	23.18571429	26.72857143	31.3	29.0323328	0	0
2007	38	4.839285714	37.35	30.65	1	59.42857143	77.42857143	91.14285714	24.08571429	27.65714286	32.68571429	29.23022211	1	1
2007	39	4.732142857	37.5	48.25	2	58.85714286	78.85714286	91.85714286	23.35714286	27.14285714	32.45714286	28.92757032	3	3
2007	40	4.988095238	63.1	13	1	58.14285714	78	91.42857143	24.35714286	28.48571429	33.45714286	31.03871842	1	1
2007	41	4.601190476	60.45	115	5	58	79.14285714	94.28571429	23.31428571	27.32857143	32.17142857	29.35734303	3	3
2007	42	4.511904762	45.05	68.5	2	65.14285714	83.85714286	94	23.54285714	26.55714286	31.21428571	29.68415758	1	1
2007	43	4.863095238	43.1	101.95	3	61.85714286	80.14285714	93.14285714	23.81428571	27.22857143	31.71428571	29.55028454	0	0
2007	44	5.773809524	29.55	18.5	0	62	81.57142857	92.57142857	23.37142857	26.58571429	31.4	28.91811429	2	2
2007	45	4.803571429	37.35	8.9	0	63.57142857	82.14285714	93	23.6	26.75714286	31.3	29.44566263	2	2
2007	46	4.333333333	34.7	58.55	1	67.57142857	83.28571429	94.28571429	23.3	26.5	31.2	29.38042744	4	3
2007	47	6.553571429	34.05	115.65	3	64.85714286	83.57142857	93.28571429	23.1	26.14285714	31.2	28.84439491	2	2
2007	48	5.321428571	34.65	44.05	2	64.57142857	81.42857143	93.71428571	23.55714286	26.57142857	30.31428571	28.85410347	0	0
2007	49	5.869047619	63.8	41.85	2	60.42857143	81.28571429	96.14285714	23.84285714	27.71428571	32.51428571	30.8536404	4	3
2007	50	4.410714286	52.5	173.4	2	63.14285714	85.42857143	97.85714286	24.05714286	27.41428571	32.14285714	31.84857853	0	0
2007	51	5	45	52	2	58.14285714	83.42857143	96.85714286	23.42857143	27.25714286	32.47142857	30.81973813	2	2
2007	52	5.69047619	24.55	35.5	2	70.42857143	85.57142857	97.14285714	23.74285714	26.62857143	30.82857143	30.42491825	3	3
2008	1	4.964880952	56.15	99.5	2	58	82.85714286	97.14285714	23.38571429	27.37142857	32.31428571	30.80932995	2	2
2008	2	3.958333333	40.35	250.4	1	61.85714286	85.14285714	97.57142857	22.91428571	26.47142857	31.3	29.99219505	0	0
2008	3	4.7125	52	66.25	2	61.42857143	82.85714286	97.42857143	22.8	26.7	31.24285714	29.59421224	3	2
2008	4	4.755952381	53.65	6.1	0	57.42857143	81.57142857	96	23.25714286	27.54285714	32.44285714	30.63475548	1	1
2008	5	4.56547619	64.2	24.35	1	57	80.14285714	95.57142857	24.24285714	28.2	32.32857143	31.32052612	5	5
2008	6	7.753571429	54.17	78.35	2	65.71428571	81.71428571	93.71428571	24.5	27.65714286	31.5	30.9068721	3	3
2008	7	5.107142857	15.2	140.65	4	74	87.42857143	97	22.32857143	25.2	28.38571429	28.45880477	2	2
2008	8	3.821428571	30.7	23.55	0	69.42857143	87.14285714	97.42857143	22.85714286	26	29.9	29.85929827	1	1
2008	9	4.68452381	42.7	88.6	1	62	82.85714286	96.57142857	23.3	26.97142857	31.22857143	30.09094234	2	1
2008	10	4.202380952	33.9	223.95	3	67.14285714	88.14285714	98.71428571	22.88571429	25.92857143	30.35714286	30.04425486	3	3
2008	11	5.363095238	64.95	29.25	2	62.14285714	83.85714286	97.14285714	23.47142857	27.34285714	32.05714286	31.14277904	3	0
2008	12	4.678571429	58.55	108.2	2	64.28571429	84.85714286	97.71428571	23.12857143	26.91428571	31.55714286	30.70746895	0	0
2008	13	3.928571429	41.05	35.25	1	62.42857143	84.57142857	97.28571429	23.27142857	26.94285714	31.94285714	30.65692467	2	2
2008	14	4.05952381	57.5	100.2	1	57.71428571	81.57142857	96.85714286	23.04285714	27.4	32.47142857	30.38124414	2	1
2008	15	4.148809524	61.1	31.5	1	62.28571429	82	96.85714286	23.45714286	27.71428571	32.37142857	31.12891575	1	1
2008	16	4.345238095	57.35	133.1	3	60.28571429	82.28571429	96.85714286	23.24285714	27.48571429	32.31428571	30.81645564	4	4
2008	17	4.017857143	46.2	45.4	1	63	84.71428571	97	23.8	27.12857143	32.22857143	31.04263703	0	0
2008	18	3.898809524	49.2	27.5	1	56.28571429	80.85714286	95.57142857	23.82857143	27.68571429	32.82857143	30.64641176	1	0
2008	19	4.005952381	58.3	28.4	1	56	78.14285714	94.42857143	23.92857143	28.11428571	33.12857143	30.37399119	3	3
2008	20	5.136904762	41.25	50.3	3	59.85714286	82.14285714	95.42857143	22.42857143	26.92857143	32.42857143	29.76367765	4	4
2008	21	3.386904762	67.5	11.8	1	56.85714286	79.57142857	96.28571429	24.14285714	28.4	33.31428571	31.46622537	3	3
2008	22	4.035714286	50.05	30.45	1	62.85714286	81.85714286	96.28571429	23.64285714	27.57142857	32.02857143	30.80230739	2	2
2008	23	4.130952381	59.85	83.9	2	64.57142857	84	96.85714286	23.41428571	27.41428571	31.95714286	31.2946786	4	3
2008	24	3.922619048	42.55	100.25	4	61.28571429	82.85714286	96.57142857	22.84285714	27.1	31.88571429	30.29400509	3	3
2008	25	3.988095238	44.1	11.3	0	57.28571429	79.71428571	94.28571429	23.5	27.37142857	32.54285714	29.644318	1	1
2008	26	3.93452381	65.2	7.6	0	53.57142857	77.85714286	94.14285714	23.1	28.11428571	33.48571429	30.28697843	5	5
2008	27	4.017857143	43.3	91.45	1	55.42857143	80.42857143	95	23.37142857	27.18571429	32.54285714	29.53936767	3	3
2008	28	3.625	58.65	151.7	2	61.14285714	82.71428571	97.42857143	23.11428571	27.42857143	32.28571429	30.83419934	3	3
2008	29	4.095238095	59.95	46.2	2	63.85714286	82.57142857	96.42857143	23.41428571	27.45714286	32.21428571	30.87060587	2	2
2008	30	5.321428571	41.6	98.55	1	61.71428571	82.85714286	96.14285714	22.68571429	26.85714286	31.54285714	29.8743694	2	0
2008	31	3.630952381	47.8	17.95	1	54.85714286	80.71428571	95.85714286	23.02857143	27.42857143	32.6	30.12750186	0	0
2008	32	3.428571429	62.7	3.75	0	57	78.71428571	94.42857143	24.02857143	28.25714286	32.94285714	30.848613	2	2
2008	33	3.958333333	44.25	43.75	1	53.71428571	76.71428571	93	23.25714286	27.37142857	33.1	28.50558033	3	1
2008	34	3.892857143	47.95	48.55	2	61.85714286	81.85714286	96.42857143	23.27142857	27.54285714	32.34285714	30.74829473	1	1
2008	35	5.178571429	58.3	160.7	3	66.14285714	86	97.71428571	22.61428571	26.68571429	31.81428571	30.68902825	2	1
2008	36	5.511904762	54.65	104.85	3	65.42857143	84.14285714	97	23	27	31.62857143	30.6021999	3	3
2008	37	5.18452381	35.35	40.1	2	54.28571429	79.57142857	96.14285714	23.8	27.71428571	32.85714286	30.18616824	1	1
2008	38	4.392857143	37.65	20.9	1	57.71428571	81	97	23.57142857	27.42857143	32.42857143	30.18284577	2	1
2008	39	6.095238095	54.5	11.4	1	52.28571429	77.71428571	92	23.9	27.6	33.41428571	29.25610835	4	4
2008	40	4.386904762	57.45	73.5	1	61.85714286	80.42857143	96.71428571	23.78571429	27.97142857	32.45714286	31.00703641	2	1
2008	41	4.327380952	59.8	41.5	2	62.42857143	83.85714286	97.28571429	23.22857143	27.22857143	31.92857143	30.89446881	2	1
2008	42	4.363095238	63.6	134.55	3	64.57142857	83.85714286	97.57142857	23.65714286	27.52857143	32.12857143	31.48464998	2	1
2008	43	4.55952381	38.7	201.8	5	69	88.57142857	97.14285714	24.27142857	26.97142857	31.34285714	32.15416575	3	1
2008	44	4.791666667	41	189.1	2	61.71428571	82.57142857	96.28571429	23.25714286	26.92857143	31.6	29.83199955	2	1
2008	45	3.900595238	56.65	58.85	2	60	81.57142857	97.14285714	23.9	27.52857143	32.5	30.60154572	0	0
2008	46	5.702380952	57.35	37.2	2	63	83.71428571	97.28571429	23.85714286	27.25714286	32.17142857	30.92610854	1	1
2008	47	4.547619048	51.75	134.9	3	65.42857143	85.14285714	97.57142857	24.11428571	27.38571429	32.02857143	31.69931353	1	1
2008	48	3.827380952	42.7	124.3	3	63.85714286	85.71428571	97.85714286	23.64285714	27.2	32	31.53852623	4	4
2008	49	4.547619048	48.35	70.2	2	61.85714286	84.28571429	98.14285714	24.15714286	27.45714286	32.3	31.50466161	3	2
2008	50	4.160714286	29.45	38.2	2	67.85714286	85.42857143	97	23.91428571	27.12857143	31.2	31.31649129	0	0
2008	51	4.7125	51.6	168.7	5	64.14285714	83	97.57142857	24.18571429	27.9	31.75714286	31.84682294	2	2
2008	52	4.535714286	32.7	22.95	1	64.14285714	85.14285714	97.85714286	23.81428571	27.18571429	31.54285714	31.31174569	1	0
2008	53	3.976190476	32.1	55.9	3	64.28571429	84.28571429	97	23.41428571	26.78571429	31.45714286	30.23651558	0	0
2009	1	3.93452381	31.4	188.8	5	69.42857143	87.71428571	98.42857143	22.75714286	26.35714286	30.72857143	30.6919845	2	1
2009	2	6.43452381	39.7	74.15	4	68.28571429	85.57142857	96.42857143	23.17142857	26.32857143	30.18571429	29.83915811	1	1
2009	3	4.773809524	34.3	347.3	5	72.14285714	89	98.28571429	23.3	26.5	30.51428571	31.40414347	3	3
2009	4	5.81547619	39.3	332.2	5	74.71428571	88.85714286	98.28571429	23.64285714	26.87142857	30.51428571	32.07263675	1	0
2009	5	4.797619048	18.4	179.7	4	74	90	98.57142857	22.4	25.54285714	29.45714286	29.99274956	1	1
2009	6	4.089285714	61	4.05	0	67.57142857	84	97.14285714	23.82857143	27.28571429	31.21428571	31.08038716	3	2
2009	7	4.023809524	50.75	7.15	0	66.85714286	84.14285714	96.42857143	23.81428571	27.72857143	31.87142857	31.96089595	2	0
2009	8	4.166666667	45.5	119	1	67.28571429	86.28571429	97.71428571	23.64285714	27.17142857	31.7	31.71147266	2	2
2009	9	3.833333333	40.4	73.1	1	62	83.42857143	97	23.64285714	27.57142857	32.22857143	31.39208615	1	1
2009	10	4.44047619	38.3	142.8	4	67.42857143	87.28571429	98.28571429	23.21428571	26.37142857	31.31428571	30.57258324	3	3
2009	11	4.035714286	56.65	18	0	61	83.42857143	97.14285714	23.18571429	27.12857143	32.2	30.57771281	2	2
2009	12	3.970238095	58.3	8.7	0	60.57142857	80.85714286	95.14285714	23.17142857	27.51428571	32.64285714	30.33010572	3	3
2009	13	4.589285714	69.25	14.8	0	55.57142857	79	95.71428571	24.1	28.82857143	34.04285714	32.04806304	1	0
2009	14	4.148809524	62.9	171	3	63.42857143	84	97.57142857	24.08571429	27.88571429	32.82857143	32.20893435	1	1
2009	15	4.273809524	50.9	31.15	1	63.28571429	83.71428571	96.85714286	24.1	27.62857143	32.45714286	31.54131992	4	3
2009	16	4.476190476	71.75	0	0	53.57142857	75.14285714	91.71428571	24.57142857	29.14285714	33.6	31.06035872	0	0
2009	17	3.613095238	61.7	0	0	55.57142857	76.57142857	94.28571429	24.78571429	28.88571429	33.51428571	31.16196983	3	3
2009	18	4.351190476	62.5	7.9	0	54.14285714	78.28571429	93.14285714	24.71428571	29.02857143	34.8	32.13669726	3	2
2009	19	4.494047619	62.75	21.45	1	59.57142857	80.28571429	95	24.95714286	28.68571429	33.52857143	32.27137512	4	4
2009	20	3.553571429	42.7	22.9	1	59.14285714	81.28571429	95.85714286	24.11428571	27.64285714	32.54285714	30.64541681	0	0
2009	21	3.482142857	64.55	14.2	1	54	76.14285714	94.28571429	24.67142857	28.92857143	33.74285714	31.05592118	2	1
2009	22	4.05952381	51.3	2.35	0	51.85714286	75.71428571	93.14285714	24.12857143	29.1	34.6	31.19654264	2	2
2009	23	3.94047619	61.6	0.1	0	50.14285714	73.28571429	91.71428571	25.11428571	29.55714286	35.05714286	31.0517489	2	1
2009	24	4.30952381	61.9	41.5	1	51.42857143	76	93.85714286	23.91428571	28.7	34.17142857	30.57134394	3	3
2009	25	4.214285714	46.9	3.7	0	54.71428571	76.14285714	93.57142857	23.91428571	28.44285714	33.65714286	30.19020661	2	2
2009	26	4.011904762	43.5	82	2	63.42857143	83	96.14285714	24	27.11428571	31.62857143	30.3737839	1	1
2009	27	4.43452381	44.3	71.05	1	62.71428571	83.42857143	96	23.3	26.98571429	31.74285714	30.31346828	1	1
2009	28	3.571428571	36.6	15.7	1	58.42857143	80.28571429	95.14285714	24.02857143	28.27142857	33.32857143	31.5091142	2	2
2009	29	3.6625	48.75	19.35	1	54.14285714	78.14285714	91.85714286	23.7	28.01428571	33.62857143	30.16550778	0	0
2009	30	4.43452381	37.65	8.35	0	54.57142857	77.42857143	92.14285714	24.1	28.17142857	33.62857143	30.17446703	1	1
2009	31	4.863095238	51.5	0.25	0	48.28571429	73	89.85714286	24.71428571	29.32857143	35.45714286	30.48451096	1	1
2009	32	4.428571429	71.85	28.3	1	50.28571429	74.85714286	94.42857143	23.92857143	29.15714286	34.82857143	30.91687925	5	5
2009	33	4.517857143	60.9	77.05	3	59.85714286	82	96.42857143	23.02857143	27.2	32.38571429	30.14342083	0	0
2009	34	4.511904762	53.7	8.55	0	57	80	95	23.37142857	27.42857143	32.61428571	29.85675853	2	2
2009	35	4.851190476	38.3	68.15	2	62.42857143	82.14285714	95.28571429	23.65714286	27.61428571	32.44285714	30.91551209	1	1
2009	36	4.136904762	46.9	1.25	0	57.85714286	78.14285714	91.85714286	24.65714286	28.7	33.97142857	31.4597947	1	1
2009	37	4.392857143	56.3	35.15	1	60	80.85714286	94.57142857	24.18571429	28.17142857	32.92857143	31.54982132	3	3
2009	38	4.851190476	35.15	40.6	1	62	81	93.85714286	23.61428571	27.44285714	32.45714286	30.23069995	1	1
2009	39	5.244047619	55.5	56.35	2	50.85714286	79.42857143	94.42857143	24.41428571	28.6	34.42857143	31.77029664	2	2
2009	40	5.238095238	40.65	31.85	1	59	81.28571429	95.42857143	23.3	27.14285714	32.98571429	29.8133776	0	0
2009	41	4.30952381	44.45	27.95	1	61.85714286	80.42857143	94.85714286	23.38571429	27.65714286	32.2	30.39786843	5	4
2009	42	3.55952381	50.7	26.7	1	59.71428571	80.85714286	95	24.17142857	27.92857143	32.84285714	31.07523892	1	1
2009	43	3.892857143	35.7	95.8	3	64.42857143	84.14285714	96.57142857	23.7	27.11428571	31.85714286	30.77741698	4	4
2009	44	4.761904762	66.65	26.7	1	55.57142857	79.28571429	95.42857143	24.31428571	28.68571429	33.21428571	31.89615658	1	1
2009	45	4.880952381	56.3	141.8	3	65.42857143	85.28571429	97	24.54285714	27.71428571	32.32857143	32.37556702	1	1
2009	46	4.678571429	40.35	147	5	68.57142857	86.71428571	97.71428571	23.48571429	26.61428571	31.32857143	30.79713729	1	1
2009	47	5.077380952	34.5	54.65	3	62.14285714	81.14285714	94.28571429	23.91428571	27.45714286	31.92857143	30.25817865	1	1
2009	48	4.488095238	38.35	70.65	2	68	85.57142857	97.14285714	24.04285714	26.75714286	31	30.62636149	5	4
2009	49	4.732142857	49.7	60.45	2	63.28571429	83	96.85714286	23.95714286	27.44285714	31.47142857	31.00071571	1	1
2009	50	5.24702381	58.9	75.9	2	66.85714286	84.85714286	97	24.34285714	27.67142857	32.04285714	32.14091862	3	3
2009	51	6.708333333	62.15	18.25	1	58.71428571	79.14285714	93.42857143	24.51428571	28.28571429	32.25714286	31.06533096	2	2
2009	52	5.083333333	53.8	13.2	0	65.71428571	82.85714286	95.14285714	24.45714286	27.77142857	31.7	31.55503528	2	2
2010	1	5.154761905	48.6	50.9	1	68.14285714	82.28571429	95.42857143	24.11428571	27.74285714	31.25714286	31.29639505	1	1
2010	2	5.529761905	11.15	414.5	5	74.14285714	89.14285714	97.85714286	22.67142857	25.77142857	29.6	30.08825787	1	1
2010	3	4.125	38.6	21.2	1	69.71428571	86.85714286	98.14285714	23.58571429	26.72857143	30.77142857	31.05758468	1	1
2010	4	6.261904762	58.35	6.4	0	61.28571429	81	95.57142857	24.38571429	28	31.78571429	31.27894048	1	1
2010	5	4.882142857	59.4	40.75	2	64.85714286	84.28571429	96.71428571	24.64285714	27.84285714	32.31428571	32.23709795	1	1
2010	6	5.047619048	72.75	0	0	49.85714286	78.57142857	96.71428571	23.9	28.1	33.54285714	30.51344352	1	1
2010	7	7.678571429	68	0	0	61.42857143	81.28571429	92.57142857	25.48571429	28.08571429	32.17142857	31.55960824	0	0
2010	8	4.886904762	45.5	74.4	1	71.57142857	84.71428571	94.14285714	25.02857143	27.77142857	31.5	32.2683945	1	1
2010	9	4.75	69.45	0.15	0	63.85714286	82.28571429	95.85714286	24.71428571	27.94285714	32.45714286	31.67774794	1	1
2010	10	6.279761905	62.9	6.05	0	57.57142857	79.57142857	92.71428571	25.51428571	29.02857143	33.41428571	32.67082605	5	4
2010	11	5.732142857	57.8	0	0	51.28571429	78.42857143	93.71428571	25.18571429	28.82857143	33.57142857	31.82562654	4	4
2010	12	5.327380952	47.95	78.55	1	62.42857143	81.71428571	95.71428571	24.85714286	28.32857143	32.74285714	32.17985122	2	2
2010	13	4.754166667	46.35	75.25	1	63.71428571	83	96.71428571	24.74285714	28.32857143	32.62857143	32.70035358	2	1
2010	14	5	49.8	29.7	2	64.71428571	82.42857143	95.42857143	24.4	28.05714286	32.45714286	31.94063633	3	2
2010	15	5.232142857	49.4	98.95	2	58.71428571	80.57142857	95.28571429	24.55714286	28.54285714	33.57142857	32.09571531	2	2
2010	16	4.488095238	58.45	63.2	2	65.14285714	82.14285714	96.57142857	25.18571429	28.81428571	32.88571429	33.29646771	2	2
2010	17	4.55952381	54.7	53.65	1	63.14285714	82.71428571	96.57142857	24.61428571	28.62857143	32.84285714	33.15033086	4	4
2010	18	4.869047619	61.5	81.95	3	64.71428571	83.14285714	97.28571429	24.9	28.8	33.31428571	33.67819948	1	0
2010	19	4.851190476	49.75	133.3	2	63	84.71428571	95.85714286	25.07142857	28.32857143	33.31428571	33.34731686	2	2
2010	20	4.660714286	58.9	113.95	3	60.85714286	84.57142857	97.71428571	24.62857143	28.34285714	33.5	33.32522444	0	0
2010	21	4.178571429	52.55	16.55	0	56.42857143	80.42857143	95.71428571	24.77142857	28.85714286	33.82857143	32.683714	2	2
2010	22	5.06547619	59.9	24.45	1	61.85714286	82.28571429	95.71428571	25.24285714	28.78571429	33.22857143	33.29168862	3	3
2010	23	4.767857143	57.45	158	3	61.14285714	83.71428571	97.57142857	24.32857143	28.02857143	32.91428571	32.35083271	2	1
2010	24	5.428571429	40.95	39.3	1	68.28571429	86.85714286	96.71428571	24.15714286	26.91428571	31.6	31.43524082	5	4
2010	25	4.857142857	57.45	52.55	2	58.14285714	80.14285714	96	24.32857143	28.34285714	32.9	31.57301422	3	2
2010	26	4.43452381	54.7	61.5	3	64.28571429	84.14285714	97.42857143	24.2	27.8	32.37142857	32.10580026	2	2
2010	27	4.803571429	54.65	144.45	4	62.71428571	83.85714286	96.42857143	23.48571429	27.34285714	32.4	31.12529511	3	1
2010	28	4.69047619	57.75	113.65	2	64.57142857	83.57142857	96.42857143	24.22857143	27.81428571	32.28571429	31.90285397	1	1
2010	29	5.303571429	38.15	97.9	5	65.28571429	85.85714286	98	23.7	27.01428571	31.87142857	31.24535369	2	2
2010	30	5.095238095	55.4	81.5	1	57.14285714	81.28571429	96.42857143	23.44285714	27.11428571	32.32857143	29.7688437	2	1
2010	31	5.982142857	51.2	130.2	3	56.14285714	80.71428571	97.71428571	23.3	27.28571429	32.45714286	29.83923493	3	2
2010	32	4.523809524	44.5	7.65	0	59.85714286	80.28571429	94.85714286	24.98571429	28.72857143	33.22857143	32.37848601	2	2
2010	33	5.208333333	56.65	280.65	5	68.14285714	86.28571429	98.28571429	24.21428571	27.27142857	31.75714286	31.86324518	2	1
2010	34	5.023809524	57.4	39.45	1	50.71428571	76.42857143	91.71428571	23.81428571	28.18571429	33.4	29.82415783	0	0
2010	35	4.696428571	52.2	156	4	57.57142857	81.57142857	96.57142857	23.91428571	27.84285714	32.81428571	31.19486798	2	2
2010	36	5.267857143	51.7	194.2	4	63.85714286	84.42857143	97.85714286	23.32857143	27.14285714	31.74285714	30.96871118	5	4
2010	37	4.214285714	43.95	94	4	62	83.28571429	97	23.34285714	27.05714286	32.31428571	30.37129843	4	2
2010	38	4.44047619	59.8	39.3	1	61.28571429	82.85714286	97.42857143	24.2	28.17142857	32.54285714	32.32785269	1	1
2010	39	5.43452381	50.05	117.5	3	64.85714286	84.71428571	98.42857143	23.87142857	27.41428571	32.31428571	31.58475753	8	8
2010	40	6.101190476	51.75	135	2	57.14285714	80.42857143	97.28571429	24.87142857	28.34285714	32.75714286	31.70055455	3	3
2010	41	5.31547619	44.3	27.2	1	55	79.57142857	95.14285714	23.31428571	27.27142857	32.54285714	29.39277398	1	1
2010	42	4.654761905	54.8	1.55	0	56.14285714	78.85714286	94.71428571	24.42857143	28.22857143	33	30.86199491	4	4
2010	43	5.30952381	45.9	145.8	1	60.57142857	83.14285714	97.28571429	23.84285714	27.34285714	32.27142857	30.858212	1	1
2010	44	4.404761905	41.35	78.9	3	61.28571429	82	97	23.68571429	27.48571429	32.22857143	30.67294935	3	1
2010	45	4.666666667	49.45	179.65	3	62.28571429	85	98.14285714	23.5	27.02857143	32.21428571	30.95359515	6	5
2010	46	4.741071429	57.25	53.3	3	64	85	97.85714286	23.5	27.15714286	31.94285714	31.20657312	3	1
2010	47	4.806547619	53.95	94.3	3	60.57142857	83.42857143	97.57142857	23.51428571	27.28571429	32.08571429	30.85806868	2	2
2010	48	4.470238095	60.55	117.7	3	64.42857143	84.71428571	98.28571429	24.07142857	27.57142857	32.28571429	31.88222471	2	2
2010	49	6.285714286	40.55	130.75	4	65	86.28571429	98	23.85714286	26.6	31.88571429	30.60720928	3	2
2010	50	4.595238095	58.6	19.6	1	63.85714286	83.14285714	97.71428571	23.87142857	27.24285714	31.81428571	30.68932204	1	1
2010	51	4.589285714	44.55	169.5	3	64	86	98.71428571	23.48571429	26.25714286	31.28571429	29.89957848	5	5
2010	52	4.404761905	49.85	100.1	3	63.28571429	85	98.28571429	23.91428571	26.92857143	31.68571429	30.76818223	2	2
2011	1	4.470238095	48.65	121.3	2	64.28571429	85.71428571	98.42857143	23.52857143	27.11428571	31.52857143	31.37891752	5	5
2011	2	4.761904762	48.35	90.3	4	67.85714286	86.85714286	98.57142857	23.5	26.81428571	31.25714286	31.23638038	2	2
2011	3	4.232142857	26.75	45.8	2	73	88.42857143	97.85714286	23.27142857	26	29.62857143	30.23864684	4	2
2011	4	4.797619048	41.45	94.5	1	64.28571429	83.71428571	98.14285714	23.25714286	26.95714286	30.84285714	30.35261152	3	2
2011	5	5.142857143	29.9	114.85	3	71.71428571	87	96.57142857	22.88571429	26	29.32857143	29.73502708	0	0
2011	6	3.732142857	31.55	271.85	4	71.85714286	88.57142857	97.85714286	23.11428571	26.12857143	29.7	30.56947638	2	2
2011	7	4.900595238	50.6	148.35	2	66	85.85714286	97.85714286	22.57142857	26.72857143	31.32857143	30.70073452	1	0
2011	8	5.119047619	48.71	33.2	1	66.57142857	84.85714286	97	23.45714286	26.8	31.04285714	30.48034862	1	0
2011	9	5.107142857	29.75	15.6	0	67.71428571	85.57142857	97.57142857	23.55714286	26.45714286	30.41428571	30.12005263	3	1
2011	10	5.083333333	48.65	59.35	2	64.28571429	84.28571429	97.71428571	23.52857143	27.31428571	31.77142857	31.23661315	2	2
2011	11	4.541666667	48.2	106.6	1	63	86.14285714	98.85714286	23.47142857	26.88571429	31.38571429	31.12162685	2	1
2011	12	4.761904762	29.7	146.4	4	67.14285714	86.71428571	98.42857143	23.2	26.3	30.8	30.2207095	1	1
2011	13	4.518452381	35.55	42.55	3	63.71428571	85.42857143	97.57142857	23.98571429	27.01428571	31.74285714	31.09068015	0	0
2011	14	6.410714286	41.15	141.2	1	63.57142857	85	97.28571429	24.05714286	27.35714286	31.78571429	31.56613792	2	2
2011	15	4.511904762	51.3	93	2	62.28571429	83.85714286	97.85714286	23.34285714	27.15714286	31.78571429	30.78356824	2	1
2011	16	4.30952381	54.05	0.85	0	61.28571429	80.85714286	95.28571429	24.21428571	28.05714286	32.34285714	31.33739648	0	0
2011	17	5.142857143	62.35	94.15	4	63.85714286	84.57142857	97.28571429	23.87142857	27.88571429	32.24285714	32.44121125	1	1
2011	18	5.422619048	48.35	46.55	1	62.71428571	84	96.85714286	23.6	27.5	32.48571429	31.46573772	2	1
2011	19	4.255952381	47.5	39.9	2	58	81.71428571	95.71428571	24.28571429	28.2	32.7	31.9170362	3	2
2011	20	4.382738095	60.8	9.3	0	60.71428571	81.57142857	96.57142857	24.34285714	28.04285714	32.68571429	31.57895643	0	0
2011	21	4.458333333	53.4	63.25	2	60.71428571	80.71428571	96.42857143	24.15714286	28.37142857	32.81428571	31.85866687	3	1
2011	22	3.755952381	48.55	51.55	2	60.14285714	81.85714286	96	24.6	28.27142857	32.85714286	32.10935177	2	2
2011	23	5.017857143	40.8	131.8	3	62.14285714	84.71428571	97.57142857	23.92857143	27.31428571	32.25714286	31.35782629	2	0
2011	24	5.392857143	38.6	59.25	2	57.14285714	80	95.14285714	23.84285714	27.65714286	32.14285714	30.2629081	1	0
2011	25	4.351190476	55.2	4.15	0	59.57142857	79.57142857	94.28571429	24.67142857	28.9	33.65714286	32.43082647	1	0
2011	26	4.511904762	45	32.7	1	67.57142857	84.71428571	97.28571429	24.22857143	27.48571429	31.98571429	31.68170798	0	0
2011	27	4.988095238	50.9	41.05	2	59	81.71428571	96.57142857	23.52857143	27.6	32.51428571	30.83510838	0	0
2011	28	4.101190476	57.35	87.1	2	61.85714286	81.71428571	96.85714286	24.24285714	28.15714286	33.05714286	31.86058964	2	1
2011	29	4.30952381	52.6	25.05	0	63.85714286	82	95.85714286	24.11428571	27.7	32.27142857	31.11144434	1	1
2011	30	4.886904762	56.5	0.1	0	57.71428571	79	94.28571429	23.81428571	28.44285714	33.41428571	31.34623639	2	2
2011	31	4.716071429	56.15	0.85	0	55.85714286	77.14285714	92.28571429	24.14285714	28.48571429	33.75714286	30.63149105	1	0
2011	32	4.863095238	51.3	26.65	1	56.57142857	77.85714286	92.85714286	24.12857143	28.4	33.3	30.817756	2	1
2011	33	4.375	57.85	25.95	1	58.85714286	81.85714286	96.85714286	23.48571429	27.55714286	32.08571429	30.79823691	1	1
2011	34	5.333333333	44.75	41.95	2	58.71428571	81.71428571	95	24.18571429	28.08571429	33.08571429	31.71138265	4	1
2011	35	4.785714286	45.35	60.1	1	61.85714286	80.42857143	96	23.58571429	27.84285714	32.4	30.76228226	0	0
2011	36	3.964285714	41.25	25.6	2	53.14285714	79.71428571	95.71428571	24.12857143	27.72857143	33.02857143	30.25408872	8	7
2011	37	5.327380952	55.2	142.3	4	59.85714286	82.28571429	97.42857143	23.31428571	27.51428571	32.8	30.83633804	5	3
2011	38	5.154761905	35.5	39.8	1	59.85714286	81.71428571	95.85714286	23.64285714	27.31428571	32.41428571	30.26134788	3	0
2011	39	4.410714286	38.85	36.9	1	61.85714286	84	96.42857143	24.3	27.97142857	33.1	32.39101964	1	0
2011	40	4.767857143	38	58	1	61.71428571	82.85714286	96	23.98571429	27.5	32.6	31.02212253	1	1
2011	41	3.869047619	43.05	44.1	2	59.42857143	82.71428571	97.28571429	23.72857143	27.34285714	31.85714286	30.67532814	1	0
2011	42	4.791666667	63.51	52.55	3	64	83.71428571	97.14285714	24.11428571	27.87142857	32.34285714	32.06307617	0	0
2011	43	4.761904762	68.05	37.55	2	54.42857143	80.28571429	97.57142857	24.48571429	28.51428571	33.42857143	31.97167245	1	1
2011	44	5.75	41.45	29.9	0	63.28571429	84.85714286	97.85714286	24.62857143	27.47142857	32.11428571	31.76042943	2	0
2011	45	4.636904762	37.9	17.2	1	58.85714286	82	95.85714286	23.57142857	27.32857143	32.6	30.40236313	2	2
2011	46	5.166666667	57.85	118.55	2	62.71428571	83.57142857	97.14285714	23.94285714	27.61428571	32.27142857	31.53044818	5	5
2011	47	4.642857143	65.1	44.7	2	59.57142857	83	98.42857143	23.97142857	28.18571429	32.45714286	32.40236755	2	2
2011	48	4.744047619	35.75	127.35	4	70.57142857	88.14285714	98.42857143	24.51428571	27.22857143	31.55714286	32.50523689	2	2
2011	49	4.886904762	31.1	28.8	2	65.14285714	85.71428571	97	23.12857143	26.47142857	31.37142857	30.1923218	4	1
2011	50	5.375	45.8	97.6	2	66.71428571	86.71428571	98	23.55714286	26.92857143	31.31428571	31.3939375	4	3
2011	51	4.30952381	41.3	67	2	69.14285714	87.42857143	98	24.02857143	27.21428571	31.44285714	32.19695123	4	2
2011	52	4.047619048	33.16	38	2	65.28571429	85.42857143	98.57142857	24.22857143	27.64285714	31.87142857	32.27724419	0	0
2012	1	6.339880952	48.8	107.4	2	67.14285714	85.14285714	98.57142857	23.92857143	27.41428571	31.35714286	31.73607001	0	0
2012	2	6.136904762	48.15	2.55	0	59.14285714	80.57142857	94.71428571	24.74285714	28.28571429	32.51428571	31.65344203	1	1
2012	3	4.196428571	51.45	11.5	0	63.42857143	82	95.14285714	24.37142857	27.4	32.07142857	30.52583697	1	1
2012	4	5.05952381	34.9	107.15	2	65.14285714	84.85714286	97.71428571	23.78571429	26.98571429	31.38571429	30.80734537	1	1
2012	5	4.630952381	55.9	74.41	3	66.57142857	84.71428571	98.57142857	23.64285714	27.31428571	31.51428571	31.41197405	3	2
2012	6	4.720238095	52.4	67.45	2	69.14285714	85.71428571	98.28571429	23.57142857	27.12857143	31.08571429	31.4314487	1	1
2012	7	4.625	39.8	77	2	62.85714286	87.85714286	98.28571429	23.51428571	26.51428571	31.1	31.06473461	5	2
2012	8	4.851190476	62.6	115.15	4	62.71428571	85.85714286	99	23.78571429	27.38571429	32.57142857	31.97282853	3	1
2012	9	4.922619048	60.99	41.1	2	62.57142857	84.71428571	98.71428571	23.62857143	27.45714286	32.17142857	31.66641935	2	2
2012	10	4.875	38.1	66.5	2	69.28571429	86.57142857	98.14285714	23.87142857	26.98571429	31.24285714	31.45376641	2	1
2012	11	5.875	48	22.7	1	61.14285714	82.57142857	97.42857143	24.55714286	27.92857143	32.41428571	31.73728059	3	2
2012	12	3.851190476	32.2	5.05	0	65.57142857	86	96.71428571	24.18571429	26.98571429	31.8	31.25548152	5	3
2012	13	5.94047619	57	39.95	2	60.57142857	83.14285714	96.28571429	24	27.64285714	32.95714286	31.39941078	1	1
2012	14	4.970238095	57.9	126	3	64.14285714	84.14285714	97.71428571	23.68571429	27.47142857	32.54285714	31.47782377	3	2
2012	15	4.363095238	52	42.35	2	65	83.85714286	97.57142857	23.57142857	27.44285714	31.84285714	31.32907158	3	2
2012	16	4.923809524	63.95	108.1	2	65.42857143	84.14285714	98.14285714	23.92857143	27.67142857	32.22857143	31.86701155	3	0
2012	17	4.208333333	48.15	95.15	2	65	85	97.42857143	23.88571429	27.32857143	32.38571429	31.50209084	3	2
2012	18	4.43452381	57.75	24.6	1	61.85714286	81.57142857	95.14285714	24.8	28.22857143	32.6	31.93188863	4	3
2012	19	3.94047619	41.9	44.9	3	62.28571429	83.85714286	97.28571429	24.08571429	27.62857143	32.12857143	31.66487159	4	3
2012	20	4.386904762	60.8	5.05	0	58.85714286	80	95.57142857	24.67142857	28.74285714	33.47142857	32.27129906	4	2
2012	21	4.708333333	66.45	14.4	0	55.14285714	78.57142857	95.28571429	24.91428571	28.72857143	33.62857143	31.68518673	3	2
2012	22	5.821428571	58.6	8.8	0	59.57142857	79.14285714	94.28571429	25.25714286	28.6	33.18571429	31.68412507	1	0
2012	23	5.154761905	45.9	38.9	1	55.14285714	77.57142857	92.85714286	24.98571429	28.92857143	33.65714286	31.64381229	4	2
2012	24	4.821428571	36.9	12.5	1	59.71428571	83	95.28571429	24.17142857	27.7	32.74285714	31.44445872	3	2
2012	25	4.166666667	76	0	0	45	70	91.57142857	24.27142857	28.94285714	34.44285714	28.53891393	1	0
2012	26	4.297619048	49.2	25.25	1	55.28571429	78.57142857	94.28571429	24	28.05714286	33.05714286	30.41951003	4	2
2012	27	4.583333333	65.3	98.3	2	57.28571429	81.42857143	96	24.01428571	28.02857143	32.55714286	31.42690403	2	1
2012	28	4.452380952	46.35	146.1	3	63.71428571	85	98.14285714	23.6	26.74285714	31.32857143	30.39610054	4	4
2012	29	5.255952381	39	99.3	2	65.14285714	83.85714286	96.14285714	23.04285714	26.87142857	30.85714286	30.26199228	0	0
2012	30	4.517857143	60.8	4.2	0	58.85714286	79.14285714	94.57142857	24.48571429	28.64285714	32.94285714	31.75670119	1	1
2012	31	5.321428571	64.25	18.4	0	53.28571429	77.28571429	93.57142857	23.51428571	28.45714286	33.75714286	30.64571961	1	1
2012	32	4.761904762	48.15	2.8	0	56.42857143	77.71428571	93.14285714	24.25714286	28.71428571	34.02857143	31.31824083	6	5
2012	33	4.964285714	59.65	42	1	57.14285714	78.42857143	94	24.5	28.3	33.3	30.78921905	3	3
2012	34	4.916666667	65.25	32.75	2	56	80.71428571	96	23.8	27.68571429	32.81428571	30.58005987	1	0
2012	35	5.119047619	53.85	41.3	1	61.71428571	81	96.14285714	24.04285714	27.55714286	32.18571429	30.45678485	0	0
2012	36	4.244047619	48.6	127.85	2	60.85714286	81.14285714	96.28571429	23.57142857	27.82857143	32.3	30.94058017	2	0
2012	37	5.392857143	47	18.15	0	62	82	95.71428571	23.91428571	27.65714286	32.15714286	31.02803398	3	2
2012	38	4.416666667	48.6	21.35	1	60.85714286	80.28571429	95.28571429	24.08571429	27.98571429	32.24285714	30.97486459	2	0
2012	39	4.071428571	25.5	66.75	2	65.42857143	84.85714286	97.14285714	23.77142857	27.15714286	31.41428571	31.13846916	2	1
2012	40	5.160714286	51.2	24.25	1	57.57142857	80.28571429	95.71428571	23.91428571	28.04285714	32.7	31.09168538	3	1
2012	41	4.339285714	33.45	32.85	1	66.28571429	86.14285714	96.71428571	24.51428571	27.1	31.68571429	31.51456851	3	2
2012	42	4.904761905	61.34	5.95	0	61.28571429	82.28571429	96.42857143	24.14285714	27.75714286	32.01428571	31.32328038	5	2
2012	43	5.011904762	46.75	104.55	3	67.42857143	86.42857143	97.85714286	23.74285714	26.81428571	31.42857143	31.06790194	2	1
2012	44	4.321428571	60.15	113.35	3	66.71428571	85.42857143	98.57142857	24.27142857	27.7	32.11428571	32.36186999	1	0
2012	45	5.172619048	56.1	52.3	1	64.71428571	85.28571429	97.57142857	24.18571429	27.48571429	32.11428571	31.93935568	3	1
2012	46	5.05952381	48.8	150.6	5	64.71428571	85	99	23.54285714	27.31428571	31.78571429	31.48315039	2	1
2012	47	4.69047619	55.45	130.7	3	65.42857143	86.28571429	98.14285714	23.8	27.21428571	31.78571429	31.779623	4	3
2012	48	4.375	71.1	64.65	2	63.14285714	84.28571429	98	24.28571429	27.92857143	32.17142857	32.41526822	0	0
2012	49	5.761904762	46	178.55	4	70.85714286	85.42857143	97.71428571	24.68571429	27.48571429	31.4	31.96504308	0	0
2012	50	4.018452381	53.4	56.1	2	67	84.42857143	98	24.07142857	27.5	31.44285714	31.63941282	0	0
2012	51	5.767857143	51.07	93.15	1	56.57142857	81.42857143	96.71428571	24.58571429	28.35714286	32.45714286	32.1185799	3	2
2012	52	4.785714286	51.8	63.6	1	65.85714286	85	97.71428571	24.54285714	27.72857143	31.17142857	32.28755096	1	1
2013	1	5.464285714	45.05	51	1	70.42857143	87.14285714	98	24.67142857	27.41428571	30.85714286	32.49190842	2	1
2013	2	4.232142857	26.45	34.7	1	64.85714286	84.85714286	97.57142857	23.95714286	27.07142857	30.94285714	30.98840507	4	2
2013	3	5.232142857	33.75	62.6	4	69.85714286	86.14285714	98.14285714	23.95714286	27.04285714	30.34285714	31.41508282	4	3
2013	4	6.755952381	47.4	1.75	0	65.28571429	80.28571429	92.57142857	25.28571429	27.94285714	31.01428571	30.90802862	1	1
2013	5	6.017857143	54.35	104.05	2	68.71428571	84.71428571	96.85714286	24.57142857	27.21428571	30.9	31.22153874	2	1
2013	6	6.357142857	61.25	110.6	3	66.28571429	84.14285714	97.28571429	24.18571429	27.82857143	31.41428571	32.13641946	3	3
2013	7	6.886904762	67	2.6	0	69.14285714	84.14285714	96.28571429	24.98571429	27.98571429	31.12857143	32.47027394	2	2
2013	8	5.636904762	48.55	1.6	0	63.57142857	82.28571429	95	24.24285714	27.44285714	31.45857143	30.74711986	2	0
2013	9	4.5	43.15	18.45	1	65.28571429	85.14285714	97.14285714	24.32857143	27.68571429	32.22857143	32.26607371	0	0
2013	10	6.535714286	45.65	43.1	1	66.85714286	83	95.57142857	24.68571429	27.72857143	30.87142857	31.5052651	1	0
2013	11	4.988095238	50.65	16	1	66.85714286	84.85714286	96.71428571	24.68571429	27.82857143	31.31428571	32.42226244	0	0
2013	12	4.627380952	47.7	36.6	1	63.71428571	82.28571429	94.14285714	25.21428571	28.31428571	32.27142857	32.37370807	3	3
2013	13	3.910714286	51	4.6	0	64.57142857	82	96	24.98571429	28.25714286	32.25714286	32.14786125	3	2
2013	14	4.845238095	51.7	135.7	2	64.85714286	83.71428571	95.85714286	25.02857143	28.34285714	32.74285714	32.97014238	1	0
2013	15	4.630952381	40.7	112.7	3	64.57142857	85.85714286	97.85714286	23.9	27.78571429	32.1	32.73497489	1	0
2013	16	5.029761905	62.95	90.4	1	64.42857143	83.14285714	97.28571429	23.92857143	27.98571429	32.52857143	32.07088263	1	1
2013	17	4.55952381	48.1	60.9	2	63.42857143	83.57142857	96.71428571	24.4	27.77142857	32.07142857	31.81941737	1	0
2013	18	4.404761905	59.2	71.25	3	66.42857143	84.85714286	96.71428571	24.67142857	28.1	32.24285714	32.95317809	0	0
2013	19	4.613095238	49.55	218.1	4	65.57142857	84.57142857	97.85714286	24.61428571	28.32857143	32.61428571	33.29052734	4	2
2013	20	4.107142857	46.15	158.45	4	59.14285714	82.71428571	96.71428571	24.75714286	28.22857143	33.11428571	32.37024539	2	1
2013	21	4.535714286	56.8	13.5	1	62.85714286	83.14285714	96.71428571	24.87142857	28.02857143	32.64285714	32.13974231	2	1
2013	22	4.505952381	47.1	76.55	3	66.57142857	85.14285714	96.85714286	24.31428571	27.41428571	31.72857143	31.73893936	3	3
2013	23	4.083333333	52.95	40.1	2	59.42857143	83	96.42857143	24.72857143	28.32857143	33.27142857	32.66971228	3	2
2013	24	4.869047619	34.6	16	1	60.85714286	82.85714286	96.57142857	24.61428571	27.88571429	32.67142857	31.80051601	4	3
2013	25	4.208333333	52.7	0	0	54.28571429	77.42857143	94.14285714	25.08571429	29.3	33.85714286	32.30373767	5	2
2013	26	4.380952381	45.5	18.05	0	55.71428571	78.42857143	94.85714286	24.85714286	28.37142857	33.42857143	30.95533428	1	1
2013	27	4.761904762	53.25	119.65	4	63	85.71428571	97.85714286	24.11428571	27.1	32.11428571	31.32943684	2	0
2013	28	4.571428571	51.1	20.5	1	64.14285714	84.14285714	96.85714286	23.75714286	27.32857143	31.67142857	31.20840215	3	0
2013	29	6.148809524	40	91.25	2	60.42857143	82.57142857	97	23.34285714	26.98571429	31.81428571	29.98562724	2	1
2013	30	4.005952381	56.8	3.35	0	56.42857143	78.57142857	94.71428571	24.12857143	28.45714286	32.91428571	31.225322	2	1
2013	31	5.297619048	33.85	43.25	1	59	81.28571429	95.71428571	23.27142857	27.21428571	32.12857143	29.92197849	4	4
2013	32	4.613095238	40.55	68.8	3	62.85714286	83.71428571	96.28571429	23.58571429	27.02857143	31.45714286	30.45248051	4	2
2013	33	3.904761905	38.6	15.6	1	61.71428571	83.71428571	97.14285714	24	27.51428571	32.14285714	31.36472293	1	1
2013	34	4.857142857	50.45	24.25	1	60	79.57142857	94.42857143	24.22857143	27.94285714	32.68571429	30.6175378	2	2
2013	35	4.428571429	59.9	39.8	1	63.14285714	82.85714286	96.85714286	24.24285714	27.84285714	32.28571429	31.66241663	0	0
2013	36	5.005952381	50.25	83.9	3	68.42857143	85.57142857	96.71428571	23.87142857	27.32857143	31.31428571	31.75305564	4	3
2013	37	4.767857143	50.1	50.35	2	64.57142857	85.14285714	98	23.5	26.91428571	31.4	30.7882719	1	1
2013	38	5.31547619	47.6	46.7	1	57.14285714	80.57142857	96.14285714	24.2	27.94285714	32.88571429	30.96341233	0	0
2013	39	4.666666667	40.15	29	1	58.42857143	81	94.28571429	24.25714286	27.55714286	32.91428571	30.40159206	2	2
2013	40	4.505952381	32.9	27.7	1	57.57142857	81.85714286	96.14285714	23.81428571	27.34285714	32.04285714	30.37999195	3	2
2013	41	5.55952381	39.1	81.35	3	66.71428571	84	97.71428571	23.32857143	26.75714286	30.92857143	30.06180767	2	0
2013	42	4.982142857	56.6	50.45	1	63.85714286	83	97.14285714	24.18571429	28.12857143	32.3	32.3011522	3	3
2013	43	5.178571429	36.05	21.15	1	70	87.14285714	96.85714286	23.91428571	26.47142857	30.48571429	30.69820142	0	0
2013	44	4.208333333	63.65	1.55	0	62.57142857	82	96.71428571	24.18571429	27.57142857	31.9	30.8675375	0	0
2013	45	4.80952381	52	61.4	4	63.85714286	85.42857143	97.71428571	24.21428571	27.54285714	32.11428571	32.09070128	4	1
2013	46	4.630952381	40.95	207.7	3	69.42857143	86.71428571	99	24.07142857	27.38571429	31.48571429	32.27929883	0	0
2013	47	4.517857143	40.85	122.3	2	64.57142857	87.28571429	98.85714286	23.95714286	27.05714286	31.32857143	31.8501471	1	1
2013	48	4.658928571	51.75	46.8	2	69.57142857	87.57142857	98.57142857	23.71428571	27.11428571	31.14285714	32.05246892	2	1
2013	49	4.785714286	55.95	70.45	1	70.14285714	86.85714286	99	24.02857143	27.32857143	31.67142857	32.2073142	0	0
2013	50	4.660714286	58.95	104.35	3	70.14285714	86.85714286	98.57142857	24.51428571	27.64285714	31.61428571	32.82067177	0	0
2013	51	4.678571429	45.05	144.2	4	68.85714286	88.42857143	99.57142857	23.82857143	26.8	30.95714286	31.78580852	4	2
2013	52	4.81547619	42.4	53.4	1	69.28571429	87.28571429	99.14285714	24.14285714	27.28571429	31.07142857	32.29211891	3	2
2014	1	4.976190476	52.2	89.6	4	70.57142857	87.85714286	99.14285714	24.3	27.24285714	31.05714286	32.43466885	2	2
2014	2	4.93452381	41.85	149	4	70	88.42857143	98.85714286	23.8	26.61428571	30.67142857	31.40750078	3	2
2014	3	4.898809524	11.25	200	3	76.14285714	88.57142857	98.42857143	23.57142857	25.71428571	28.24285714	29.7502543	2	2
2014	4	4.916666667	15.55	344.4	6	80.57142857	92.14285714	99.85714286	22.11428571	24.51428571	27.12857143	28.79002518	2	0
2014	5	4.285714286	42.7	89.8	2	68.85714286	85.57142857	98.14285714	22.5	25.47142857	28.47142857	28.35299087	0	0
2014	6	4.68452381	59.4	0.2	0	70.85714286	84.71428571	97.28571429	23.17142857	26.94285714	30.25714286	30.76801148	3	3
2014	7	5.410714286	66.35	110.3	4	75.71428571	89.85714286	98.42857143	23.9	25.9	29.41428571	30.60750943	1	1
2014	8	5.773809524	52.46	22.5	1	68.85714286	84.57142857	95.28571429	23.98571429	26.87142857	30.07142857	30.48883965	3	3
2014	9	5.125	39.35	0.4	0	70	84.42857143	95.57142857	24.25714286	27.32857143	30.44285714	31.33093751	2	1
2014	10	6.017857143	47.7	0	0	64.71428571	81.85714286	94.28571429	24.31428571	27.31428571	30.82857143	30.34909003	1	1
2014	11	5.577380952	48.6	5.95	0	61	82.85714286	96.28571429	23.97142857	27.54285714	31.84285714	31.15084269	1	1
2014	12	6.19047619	58.89	9.6	0	65.14285714	83.28571429	94.71428571	24.95714286	27.64285714	31.3	31.48023424	2	1
2014	13	4.875	53.4	34.15	1	66.85714286	87.42857143	98.14285714	24.51428571	27.32857143	31.57142857	32.43850628	4	2
2014	14	4.285714286	55.4	74.5	3	68.42857143	86	97.42857143	25.08571429	28	31.67142857	33.21385335	1	1
2014	15	4.857142857	36.2	15.8	1	67.14285714	84.71428571	96.28571429	24.74285714	27.7	31.55714286	32.12607162	2	1
2014	16	4.428571429	61.85	4.1	0	60.57142857	79.85714286	94.42857143	24.68571429	28.34285714	32.58571429	31.48538965	4	2
2014	17	4.702380952	52.04	60.9	2	62.42857143	80	94.42857143	25.07142857	28.85714286	32.68571429	32.50496338	3	2
2014	18	4.392857143	56.75	17.65	1	63.28571429	81.71428571	95.42857143	24.84285714	28.48571429	32.58571429	32.48541332	1	1
2014	19	4.505952381	49.2	54.6	2	56.71428571	79.28571429	96	25.7	29.82857143	34.01428571	34.09066481	3	3
2014	20	5.154761905	47.85	67.7	1	63.42857143	84.42857143	96.85714286	24.74285714	27.9	32.4	32.4063096	2	0
2014	21	4.077380952	58.55	41.4	2	71.28571429	86.57142857	96.85714286	24.71428571	27.42857143	31.15714286	32.2858819	3	2
2014	22	4.821428571	44	67.45	2	67.14285714	85.28571429	98	24.31428571	28.1	31.95714286	33.12786554	2	0
2014	23	4.017857143	54.5	58.35	1	64.14285714	85.57142857	98.28571429	24.85714286	28.05714286	32.07142857	33.13856455	1	1
2014	24	4.410714286	34.2	109.65	2	62.71428571	83	95.71428571	24.88571429	28.38571429	32.71428571	32.76973598	1	0
2014	25	4.220238095	50.45	30.9	1	60.14285714	80.42857143	93.85714286	24.74285714	28.62857143	33.08571429	32.2473742	3	1
2014	26	4.648809524	49.9	23.05	2	56.28571429	79.85714286	95.71428571	24.25714286	28.4	33.6	31.57873792	2	0
2014	27	4.398809524	53.2	76.5	2	59.85714286	83.71428571	96.71428571	24.37142857	27.65714286	32.87142857	31.64669116	0	0
2014	28	4.214285714	51.65	30.2	1	59.85714286	83.57142857	96.28571429	24.25714286	27.58571429	32.98571429	31.45677788	1	0
2014	29	4.107142857	37.4	30.4	2	65.57142857	83.85714286	97	24	27.62857143	31.91428571	31.68144576	2	2
2014	30	4.720238095	56.35	14.1	1	63.85714286	82.42857143	94.71428571	24.55714286	28.41428571	32.81428571	32.62799242	3	3
2014	31	4.386904762	38.4	13.2	1	61.57142857	82.57142857	95.57142857	24.32857143	27.82857143	32.62857143	31.53687271	1	1
2014	32	4.529761905	43.55	26.65	1	61.71428571	82.85714286	96.57142857	24.6	27.98571429	32.47142857	31.95844213	0	0
2014	33	4.946428571	28.4	147.55	5	68.14285714	86.85714286	98.57142857	23.77142857	26.81428571	31.22857143	31.2394188	0	0
2014	34	4.238095238	50.5	34.75	1	66	84.71428571	98	23.84285714	27.2	31.15714286	31.17239675	3	2
2014	35	5.047619048	59.75	98.8	3	67.28571429	85.42857143	97.57142857	23.85714286	26.88571429	30.91428571	30.87240605	2	0
2014	36	4.869047619	55.25	18.65	1	61	81	95	24.04285714	27.88571429	31.9	31.04886049	1	1
2014	37	4.964285714	38.95	18	1	57.85714286	79.14285714	94.57142857	23.95714286	28.04285714	32.64285714	30.62686587	2	2
2014	38	4.291666667	49.6	49.85	3	62.14285714	82.14285714	96.42857143	24.37142857	28.47142857	32.58571429	32.61141169	1	1
2014	39	4.708333333	44.25	83.55	1	64.85714286	83.28571429	97.28571429	24.41428571	27.87142857	32.08571429	31.90828026	2	1
2014	40	4.452380952	30.65	18.7	1	63.85714286	84.14285714	96.28571429	24.18571429	27.34285714	31.87142857	31.2308653	5	3
2014	41	5.910714286	41.9	112.5	3	71.71428571	88.71428571	98.28571429	23.25714286	26.18571429	29.82857143	30.69290832	2	1
2014	42	4.303571429	53.1	7.8	0	65.57142857	83.85714286	97.85714286	24.24285714	27.98571429	32.15714286	32.35139014	3	2
2014	43	4.410714286	33.45	71.8	1	69.42857143	86.57142857	98.57142857	24.17142857	27.48571429	31.67142857	32.39884438	2	2
2014	44	4.75	63.2	25.35	1	65.28571429	84.57142857	97.57142857	24.12857143	27.38571429	31.54285714	31.47172762	2	1
2014	45	4.898809524	53.45	128.55	3	65.57142857	86	98.28571429	23.94285714	27.18571429	31.87142857	31.62353817	1	1
2014	46	4.541666667	41.85	70.6	2	67.14285714	85.85714286	98.42857143	24.11428571	27.34285714	31.24285714	31.87556816	6	5
2014	47	4.607142857	44	44.8	1	70.71428571	87.57142857	98.42857143	24.52857143	27.57142857	31.61428571	32.9678724	0	0
2014	48	5.57202381	45.6	55.5	2	66.42857143	85.28571429	98.57142857	24.88571429	28.07142857	32.1	33.07939887	1	0
2014	49	4.553571429	55.95	99	3	72.85714286	88.71428571	99	24	26.4	30.02857143	31.09968775	2	2
2014	50	4.755952381	53.90714286	13.3	1	63.42857143	83.14285714	96.42857143	24.57142857	27.94285714	32.38571429	32.00670265	6	2
2014	51	4.94047619	48.75	51.9	1	67	86.42857143	98.85714286	24.22857143	27.68571429	32.21428571	32.76102306	7	4
2014	52	4.744047619	35.5	51.9	2	68.14285714	87.14285714	99	24.6	27.57428571	30.81428571	32.78461684	1	1
2014	53	4.705357143	41.85	160.51	5	78.28571429	92.14285714	99.57142857	23.5	25.68571429	28.4	30.93349845	2	1
2015	1	4.767857143	36.25	49.8	1	67.14285714	87.85714286	97.85714286	23.65714286	27.08571429	30.95714286	32.13366828	0	0
2015	2	5.375	39.5	142.2	5	69.28571429	87.71428571	99.42857143	23.71428571	26.92857143	30.7	31.7622304	0	0
2015	3	5.446428571	29.9	162.15	6	72.71428571	91.28571429	99.71428571	23.14285714	25.72857143	29.57142857	30.75480995	0	0
2015	4	6.833333333	52.65	89.05	1	73.57142857	86.57142857	96.85714286	24.08571429	27.25714286	30.28571429	31.96703094	1	1
2015	5	7.32202381	56.9	53.2	1	67.28571429	82.57142857	94.85714286	24.01428571	27.15714286	30.15714286	30.30008474	3	0
2015	6	6.297619048	42.72	21.2	1	70.71428571	84.57142857	95	24.02857143	26.58571429	29.25714286	29.97934141	0	0
2015	7	5.470238095	56.1	27.1	1	68.71428571	85.71428571	97.57142857	24.32857143	27.25714286	30.7	31.65488378	2	2
2015	8	4.553571429	48.65	0.2	0	65.57142857	84.85714286	97.85714286	24.55714286	27.57428571	31.65714286	31.94928645	0	0
2015	9	5.953571429	50	44.6	1	66.57142857	84.85714286	96.14285714	24.07142857	27.1	30.84285714	31.04816094	4	4
2015	10	5.755952381	66.4	0	0	66.14285714	82.71428571	95.14285714	24.3	27.58571429	31.38571429	31.16196569	1	0
2015	11	4.607142857	66.15	2.2	0	66.85714286	83	96.71428571	23.7	27.18571429	30.88571429	30.5211783	6	4
2015	12	5.035714286	64	0	0	62.14285714	82.14285714	95.57142857	24.85714286	28.01428571	31.97142857	31.75384579	3	3
2015	13	4.931547619	58.05	3.85	0	64.85714286	84.57142857	97.42857143	25.31428571	27.84285714	32.44285714	32.35361719	1	1
2015	14	4.75	44.55	34.4	1	66.42857143	86.85714286	98.28571429	24.87142857	27.24285714	32.38571429	32.05000165	2	2
2015	15	4.482142857	59.9	9.2	0	69.14285714	85.71428571	98.28571429	25.31428571	27.54285714	32.75714286	32.21334527	1	1
2015	16	4.928571429	66.65	28.95	1	68.28571429	86.28571429	98.57142857	25.05714286	28.01428571	32.77142857	33.35194893	3	2
2015	17	5.375595238	44.55	13	1	67.14285714	86	98	24.78571429	27.3	32.45714286	31.8314415	1	1
2015	18	4.553571429	57.3	5.75	0	59.42857143	80.28571429	94.42857143	25.08571429	28.64285714	32.87142857	32.21760298	4	3
2015	19	4.863095238	59.6	11.4	0	60	80.57142857	95.28571429	25.52857143	28.88571429	33.32857143	32.79690342	2	2
2015	20	4.875	63.85	124.2	3	61.85714286	80.71428571	97	24.55714286	28.82857143	33.32857143	32.74036371	2	2
2015	21	4.482142857	40.1	7.35	0	61.71428571	82	95.85714286	24.5	28.01428571	32.45714286	31.676169	2	2
2015	22	4.625	57.9	67.6	1	63.71428571	82.57142857	96.71428571	25.2	28.74285714	32.74285714	33.3208746	2	2
2015	23	5.113095238	53.35	126.9	4	71	88.28571429	98.71428571	24.68571429	27.57142857	31.7	33.22909377	3	3
2015	24	4.357142857	28.85	157.5	4	67.42857143	85.71428571	98.14285714	24.02857143	27.37142857	31.37142857	31.85427692	6	3
2015	25	3.125	55.9	24.2	1	60	80	95.85714286	25.67142857	29.48571429	33.52857143	33.72259653	2	2
2015	26	4.767857143	53.3	7.9	0	56.14285714	75	92.42857143	25.27142857	29.11428571	33.41428571	30.94074256	2	2
2015	27	4.922619048	41.2	44.15	2	53.14285714	78.42857143	95.28571429	24.12857143	28.54285714	33.58571429	31.22884704	1	1
2015	28	3.125	59.4	10.8	0	64.28571429	82.57142857	96.14285714	25.45714286	28.98571429	32.95714286	33.81835978	4	3
2015	29	3.761904762	67.55	123.8	3	63	81.85714286	97.14285714	24.54285714	28.28571429	32.61428571	32.16145515	2	1
2015	30	3.916666667	35.65	240.5	4	70.14285714	87.57142857	98.71428571	23.71428571	26.62857143	30.61428571	31.11923206	5	2
2015	31	5.178571429	25.15	137.95	3	66.28571429	86.57142857	98.28571429	23.34285714	26.4	31	30.36591324	3	2
2015	32	3.636904762	65.16	31.5	2	61.28571429	82	97	24.24285714	28.12857143	32.37142857	31.85817764	4	3
2015	33	4.202380952	55.15	4.5	0	61.42857143	83.28571429	96.14285714	24.27142857	27.77142857	32.65714286	31.69757044	1	1
2015	34	3.508333333	49.65	38.8	1	63	84	97.85714286	24.5	27.97142857	32.8	32.37370823	1	0
2015	35	3.56547619	59.47	6.2	0	64.42857143	83.14285714	96.57142857	24.24285714	28.24285714	32.28571429	32.58538172	3	2
2015	36	4.005952381	44.7	46.9	1	59.57142857	82.85714286	97.14285714	24.22857143	27.58571429	32.67142857	31.20021942	4	2
2015	37	3.767857143	34.8	16.2	0	62.85714286	83.14285714	96.71428571	24.24285714	28.51428571	32.81428571	33.0918849	5	4
2015	38	3.517857143	32.1	4.5	0	62.85714286	82.57142857	95.42857143	24.8	28.07142857	32.67142857	32.04173443	4	3
2015	39	3.607142857	38.45	20.7	0	66.14285714	85	97.14285714	24.6	27.7	32.35714286	32.23279103	3	1
2015	40	3.946428571	60.45	23	1	63.14285714	82.71428571	97.14285714	24.02857143	28.1	32.58571429	32.12051316	2	1
2015	41	3.94047619	46.7	20.2	0	65	85	97.57142857	24.5	27.5	32.28571429	31.85325354	0	0
2015	42	3.666666667	31.4	63.15	2	64	86.57142857	99.28571429	24.4	27.52857143	31.92857143	32.4783073	1	1
2015	43	4.666666667	70.3	71.1	3	53.85714286	81.14285714	98.28571429	24.65714286	28.58571429	33.67142857	32.42058497	1	1
2015	44	3.964285714	46.9	58.15	3	67.42857143	87	98.14285714	24.45714286	27.45714286	31.77142857	32.52183022	4	4
2015	45	4.011904762	58.35	110	3	69.42857143	87.57142857	99.57142857	23.95714286	27.34285714	31.47142857	32.51848925	6	5
2015	46	3.839285714	52.7	80.5	4	69.14285714	88.14285714	99.28571429	24.22857143	27.57142857	31.95714286	33.1660655	0	0
2015	47	3.666666667	55.95	228.3	5	67	88.28571429	99.85714286	24.44285714	27.5	32.21428571	33.08899262	2	1
2015	48	3.848214286	68.15	23.1	1	63	84.14285714	98.57142857	24.85714286	28.54285714	32.55714286	33.55849374	3	3
2015	49	4.047619048	62.25	194.9	3	66	85.57142857	99.14285714	24.87142857	28.41428571	32.45714286	33.85931575	3	3
2015	50	4.43452381	31.6	186.6	4	71.42857143	88.28571429	98.85714286	24.52857143	27.04285714	30.64285714	32.12596011	3	2
2015	51	5.053571429	66.95	20	1	59.71428571	82.57142857	97.71428571	24.71428571	28.58571429	32.37142857	32.98435902	3	2
2015	52	7.797619048	75.25	0.1	0	58	79	92.71428571	26.1	29.05714286	32.42857143	32.48976109	1	1
2016	1	4.291666667	38.6	154.05	3	71.28571429	86.85714286	97.85714286	24.95714286	27.88571429	31.6	33.31993447	4	3
2016	2	4.077380952	70.2	1.5	0	63.42857143	85.28571429	98.14285714	25.38571429	28.58571429	32.67142857	34.10938717	2	2
2016	3	4.888690476	48	7.3	0	71.42857143	86.71428571	96.85714286	25.24285714	27.92857143	31.34285714	33.34201975	3	3
2016	4	6.285119048	65.55	9.5	0	60.28571429	81	93	25.55714286	28.38571429	32.41428571	31.98649078	2	2
2016	5	6.56547619	62.45	7.05	0	69.14285714	84.71428571	95.28571429	25.3	28.22857143	32.02857143	33.15660491	3	2
2016	6	6.418452381	51.7	28.5	1	68.85714286	86	95.71428571	25.68571429	28.12857143	31.81428571	33.47320345	1	1
2016	7	8.363095238	66.15	1.2	0	68.14285714	83	93.42857143	25.77142857	28.04285714	31.31428571	32.13740261	2	2
2016	8	8.648809524	68.75	0.15	0	66.14285714	83.28571429	91.57142857	25.64285714	27.9	31.15714286	31.9730079	0	0
2016	9	8.625	44.5	26.2	1	75.28571429	86.42857143	93.28571429	25.97142857	27.68571429	30.64285714	32.76219693	5	3
2016	10	5.5	54.95	2.95	0	68.57142857	84.57142857	95.57142857	26.2	28.65714286	32.14285714	33.95694742	4	1
2016	11	4.863095238	53.05	11.3	0	67.57142857	83.85714286	93.85714286	25.1	28.14285714	32.1	32.65642656	4	1
2016	12	4.083333333	54.1	2	0	63	82.14285714	94.85714286	25.88571429	28.74285714	32.8	33.16188787	3	2
2016	13	7.244047619	61.85	0.65	0	62.85714286	80.71428571	91.85714286	26.31428571	29.01428571	32.68571429	33.12160346	1	1
2016	14	4.101190476	61.75	8.35	0	63.85714286	82.28571429	94.57142857	26.07142857	29.31428571	33.88571429	34.35695608	4	3
2016	15	3.823214286	53.95	36.95	1	60.42857143	80.71428571	94.42857143	25.27142857	29	33.71428571	33.09008822	2	1
2016	16	4.43452381	62.65	80.35	1	56.85714286	79.42857143	96.14285714	26.11428571	30.01428571	34.65714286	34.54988875	0	0
2016	17	3.93452381	45.25	43.85	1	67.28571429	84	97	25.3	28.87142857	32.62857143	34.15383577	0	0
2016	18	4.255952381	73.35	26.2	1	64.42857143	82	96.42857143	25.25714286	29.25714286	33.67142857	34.117001	0	0
2016	19	3.851190476	56.4	108.75	2	66.71428571	84.57142857	97.14285714	25.75714286	29.21428571	32.94285714	35.11289716	2	2
2016	20	4.172619048	50.2	11.25	0	63.85714286	83	96.28571429	25.81428571	29.31428571	33.55714286	34.6531064	5	4
2016	21	4.011904762	40.4	18.85	1	53.85714286	79	94.42857143	26.32857143	29.54285714	34.34285714	33.4092596	1	0
2016	22	4.125	48.15	143	3	64.71428571	85.57142857	98	25.1	28.05714286	32.68571429	33.13902223	2	0
2016	23	3.619047619	60.1	16.6	1	59.14285714	80	95.14285714	25.07142857	28.81428571	33.27142857	32.42456441	4	3
2016	24	3.773809524	57	160.8	2	62.71428571	83.42857143	97.28571429	24.61428571	28.08571429	32.55714286	32.35132803	1	0
2016	25	3.619047619	16.85	69.7	3	65.85714286	86	98.85714286	23.2	26.65714286	31.04285714	30.61060503	1	0
2016	26	3.25	32.15	66.05	1	61.71428571	83.42857143	98.14285714	24.47142857	27.88571429	32.35714286	31.99137541	6	3
2016	27	3.55952381	67.95	0	0	59.42857143	80	95.42857143	25.08571429	29.14285714	33.97142857	33.07930976	2	0
2016	28	3.636904762	59.75	47.4	1	61	81.57142857	95.85714286	25.24285714	28.68571429	33.4	32.80583717	2	2
2016	29	4.458333333	46.85	64.2	2	71.28571429	88.57142857	99.57142857	24.22857143	27.22857143	31.42857143	32.64903379	1	1
2016	30	3.952380952	30.15	68.1	2	67.71428571	86.85714286	98.85714286	23.8	26.74285714	30.8	31.0749626	2	2
2016	31	4.964285714	28.7	25.75	1	60.57142857	83.57142857	96.57142857	23.47142857	26.94285714	31.82857143	30.2788314	3	1
2016	32	4.19047619	55.1	7.2	0	60.14285714	81.28571429	95.71428571	25.57142857	28.87142857	33.35714286	33.06570965	1	1
2016	33	4.452380952	58.3	9.15	0	53.71428571	77.85714286	92.57142857	25.18571429	29.11428571	34.28571429	32.13820148	3	3
2016	34	4.779761905	48.3	11.5	0	54.57142857	77.42857143	94.28571429	24.84285714	28.77142857	33.84285714	31.28824386	3	3
2016	35	4.5	56.45	54	2	58.85714286	82	97.57142857	24.65714286	28.3	33.42857143	32.20395183	3	2
2016	36	4.125595238	35.3	90.05	3	61	85.42857143	99	23.85714286	27.24285714	31.78571429	31.510852	2	1
2016	37	3.916666667	40.8	2.95	0	57.85714286	81	95.71428571	24.32857143	27.98571429	32.81428571	31.23780861	3	3
2016	38	4.386904762	42.35	19.75	1	58.71428571	81.71428571	96	24.57142857	28.02857143	32.71428571	31.60192957	3	2
2016	39	4.553571429	48.3	37.3	1	57.28571429	80.85714286	97.14285714	24.35714286	28.15714286	33.45714286	31.50147683	1	1
2016	40	4.494047619	34.5	7.8	0	61.42857143	81	94.85714286	24.47142857	27.75714286	32.22857143	30.79545119	1	1
2016	41	4.101190476	21.95	33.65	1	59.14285714	82	97	24.24285714	28.17142857	32.8	32.01035793	5	1
2016	42	3.672619048	36.7	28.15	1	61.28571429	82.71428571	96.85714286	24.14285714	28.02857143	32.51428571	31.96967363	2	1
2016	43	4.904761905	36	118.05	5	66.14285714	86.14285714	99.14285714	23.52857143	26.95714286	31.45714286	31.24932945	2	1
2016	44	5.053571429	26.74	98.65	4	70	85.57142857	96.71428571	24.02857143	27.21428571	30.68571429	31.4739224	5	3
2016	45	3.946428571	44.6	84.1	3	70.14285714	87	99.57142857	24.72857143	27.51428571	31.2	32.59084904	2	2
2016	46	4.244047619	58.9	16.5	0	66.85714286	84.57142857	98	24.91428571	28	31.92857143	32.66427528	4	2
2016	47	3.803571429	57.4	109.35	3	65.42857143	85.85714286	99.42857143	24.52857143	27.91428571	32.05714286	32.96591491	3	3
2016	48	3.898809524	62.2	115.85	2	66.28571429	86	99.71428571	24.28571429	27.64285714	31.81428571	32.51230295	3	1
2016	49	4.048214286	51.6	16.75	1	62.57142857	81.71428571	96.28571429	24.7	28.28571429	32.31428571	32.07018609	2	2
2016	50	4.267857143	46.35	1.55	0	58.14285714	80.14285714	96.14285714	24.52857143	27.84285714	32.24285714	30.67205723	3	3
2016	51	3.404761905	44.35	45.9	1	67.28571429	84.71428571	98.85714286	24.52857143	27.82857143	31.95714286	32.35838676	5	4
2016	52	4.05952381	33.55	33.8	2	65.28571429	87	99.28571429	24.48571429	27.5	31.62857143	32.60077434	2	1
2017	1	4.041666667	44.3	3.45	0	63	83.42857143	97.42857143	24.48571429	27.91428571	32.01428571	32.0637759	2	1
2017	2	3.785714286	48	1.6	0	65.28571429	83	95.57142857	24.61428571	27.68571429	32.18571429	31.45335872	0	0
2017	3	3.994047619	48.55	71.9	3	64.42857143	84.71428571	98.28571429	24.35714286	27.34285714	31.85714286	31.44096287	0	0
2017	4	4.375	53.75	21.5	1	62	84	98.57142857	23.98571429	27.62857143	31.61428571	31.70687664	3	2
2017	5	4.083333333	26.15	130	2	70.85714286	88	99	24.01428571	26.91428571	30.87142857	31.84364474	2	2
2017	6	3.779761905	54.7	29.85	1	60.42857143	83.71428571	98.57142857	22.67142857	26.28571429	30.71428571	29.14000158	4	1
2017	7	6.863095238	53.55	19.5	1	55.57142857	76.14285714	88.71428571	24.85714286	28.2	31.91428571	29.68372763	1	0
2017	8	3.898809524	47	149.15	4	72	88.85714286	99.57142857	24.3	27.12857143	30.87142857	32.56332385	0	0
2017	9	6.172619048	56.25	42.5	1	69.28571429	84.85714286	97.42857143	24.08571429	27.87142857	31	32.52085651	3	0
2017	10	3.875	26.65	125	2	72.85714286	87.57142857	98.85714286	23.77142857	26.88571429	30.32857143	31.63471364	4	3
2017	11	3.94047619	48.15	29.8	1	62.28571429	83.14285714	97.71428571	23.85714286	27.42857143	31.67142857	31.04591924	0	0
2017	12	3.928571429	48.2	23.8	1	61.71428571	84.71428571	97.85714286	24.32857143	27.64285714	32.18571429	32.01170181	6	4
2017	13	3.708333333	33.83	40.65	2	65.71428571	86.57142857	98.85714286	24.08571429	27.24285714	31.6	31.95469982	3	3
2017	14	3.69047619	47.7	81.3	3	66.57142857	86.28571429	99	23.78571429	27.28571429	31.55714286	31.921954	0	0
2017	15	4.095238095	67.3	166.4	2	67.28571429	84.28571429	98.57142857	24.61428571	28.44285714	32.25714286	33.39807708	1	1
2017	16	4.166666667	56.65	49.8	2	63.71428571	84.42857143	97.85714286	24.92857143	28.04285714	32.52857143	32.65495425	6	5
2017	17	3.255952381	52.85	74.65	2	66.28571429	85.28571429	98.42857143	24.51428571	27.9	32.18571429	32.72117128	3	2
2017	18	3.791666667	59.1	115.25	1	67.28571429	85.28571429	98.57142857	23.91428571	27.95714286	32.32857143	32.82120359	5	2
2017	19	4.029761905	62.5	92.8	2	67.14285714	85.42857143	99.14285714	24.4	28.24285714	32.3	33.46121141	1	1
2017	20	3.755952381	46.65	40.85	2	66.42857143	84.71428571	97.28571429	25.32857143	28.41428571	32.2	33.5153808	6	3
2017	21	3.892857143	54.55	64.95	1	62.28571429	83.57142857	98.57142857	25.05714286	28.55714286	33.12857143	33.3610838	0	0
2017	22	4.125	49.55	72.05	2	65	85.85714286	98.71428571	24.55714286	27.65714286	32.47142857	32.47562099	2	2
2017	23	3.113095238	41.45	19.9	1	60.71428571	82.42857143	96.85714286	24.25714286	28.52857143	32.72857143	32.85099518	1	1
2017	24	3.708333333	42.15	134	3	64.14285714	83.85714286	99.14285714	23.85714286	27.88571429	32.04285714	32.14456065	4	3
2017	25	4.244047619	34.95	87.5	2	66.71428571	86.28571429	97.85714286	23.74285714	26.94285714	31.21428571	31.20478361	1	1
2017	26	4.005952381	61.1	24.2	0	65	84.57142857	97.57142857	24.08571429	27.45714286	31.97142857	31.61157453	3	2
2017	27	3.827380952	61.3	8.2	0	59.14285714	81.42857143	97.14285714	24.12857143	28.11428571	33	31.64992387	1	0
2017	28	4.261904762	33.25	95.9	3	65.71428571	86.57142857	98.28571429	23.94285714	26.98571429	31.45714286	31.44317769	0	0
2017	29	3.726190476	32.45	13.2	0	62.42857143	83.14285714	96.42857143	23.54285714	27.35714286	31.41428571	30.89683359	2	2
2017	30	3.428571429	69.4	1.1	0	58.85714286	80.28571429	97.14285714	25.08571429	29.05714286	33.57142857	32.97956987	0	0
2017	31	3.279761905	58.55	10.85	0	57.85714286	79.85714286	96.14285714	24.61428571	28.78571429	33.27142857	32.28003243	2	1
2017	32	4.452380952	55.1	79.95	3	62.85714286	83.85714286	98.14285714	24.45714286	27.77142857	32.28571429	31.84998198	4	3
2017	33	4.422619048	39.4	120.4	3	63.28571429	85.85714286	99.14285714	23.37142857	26.77142857	31.31428571	30.77805367	3	2
2017	34	4.25	58.85	97	1	59	81.28571429	97.14285714	24.07142857	28.1	32.98571429	31.57531232	2	0
2017	35	4.005952381	49.1	41.85	2	66.71428571	83.85714286	98.71428571	24.02857143	27.52857143	31.54285714	31.50865971	4	2
2017	36	4.107142857	58.35	60.6	3	68.14285714	86.42857143	99	24.51428571	28.05714286	32.24285714	33.48308627	3	3
2017	37	4.113095238	39.5	96.5	4	67	87.28571429	99.14285714	23.82857143	27.22857143	31.47142857	32.16351716	5	2
2017	38	3.886904762	29.45	27.95	1	63.57142857	83.57142857	97.85714286	23.22857143	27.74285714	31.88571429	31.77185385	1	0
2017	39	3.595238095	48.5	37.7	1	65.57142857	84.14285714	97.57142857	23.35714286	27.87142857	31.98571429	32.19155362	5	2
2017	40	4	47.25	114.1	3	65.85714286	85.85714286	99.42857143	23.51428571	27.42857143	31.22857143	32.02636307	3	2
2017	41	4.880952381	47	112.6	2	67.85714286	86.57142857	98.42857143	23.28571429	27.55714286	31.58571429	32.51162011	1	0
2017	42	5.779761905	23.8	134.7	4	69.57142857	89.71428571	99.28571429	22.52857143	26.22857143	31.07142857	31.12502201	4	3
2017	43	4.119047619	40.55	39.85	2	62.71428571	85.42857143	97.85714286	23.28571429	27.48571429	32.54285714	31.97466178	2	0
2017	44	3.69047619	39.05	70.3	2	63.57142857	84.57142857	98.71428571	23.45714286	27.65714286	32.11428571	31.9719372	1	0
2017	45	3.994047619	51.05	99.4	2	64.28571429	85.57142857	99.14285714	23.64285714	27.92857143	32.18571429	32.90536259	0	0
2017	46	3.80952381	51.65	84.5	1	63.28571429	85.28571429	99.14285714	23.21428571	27.62857143	31.97142857	32.20503355	3	2
2017	47	3.625	59.4	13.35	0	59.42857143	81.28571429	97.85714286	23.62857143	28.65714286	33.11428571	32.62905741	1	0
2017	48	4.291666667	56.9	109.45	1	60.85714286	84.85714286	99	24.04285714	28.35714286	32.78571429	33.46961953	2	2
2017	49	3.744047619	48.25	99.1	2	61.57142857	84.57142857	98.42857143	23.9	28.08571429	33.2	32.81706898	1	0
2017	50	4.279761905	20.65	168.75	5	68.85714286	88.71428571	99.57142857	23.01428571	26.47142857	30.71428571	31.23411793	3	0
2017	51	4.398809524	12.25	272	5	72.85714286	90.28571429	99.42857143	23.24285714	26.31428571	29.75714286	31.48987473	3	1
2017	52	4.44047619	41.25	76.25	2	63	86.42857143	99.71428571	23.97142857	27.55714286	31.82857143	32.4803474	5	1
2018	1	3.803571429	38.9	239.5	5	67.85714286	88.14285714	99.85714286	23.47142857	27.08571429	31.42857143	32.20169725	3	1
2018	2	4.654761905	55.9	69.65	2	66.14285714	86.28571429	99.14285714	23.62857143	27.42857143	31.51428571	32.19671012	4	3
2018	3	4.136904762	25.95	158.4	4	66.42857143	86.57142857	98.28571429	23.4	26.92857143	31	31.36188822	3	3
2018	4	3.642857143	47.1	93.6	1	67.71428571	84.57142857	96.71428571	23.2	27.01428571	31.47142857	30.77697489	1	1
2018	5	4.654761905	55.8	125.5	4	64.85714286	82.57142857	97	23.4	27.3	31.3	30.56910482	2	2
2018	6	5.839285714	13.85	94.1	4	76.57142857	88.42857143	97.57142857	23.04285714	25.65714286	28.64285714	29.6379649	1	1
2018	7	3.797619048	50.65	10.05	0	67	83.71428571	95.57142857	22.78571429	26.95714286	30.82857143	30.38353862	0	0
2018	8	4.791666667	53.2	79.5	1	64.14285714	85.71428571	98.42857143	23.45714286	27.64285714	31.85714286	32.39906394	2	1
2018	9	3.571428571	37.45	112.95	2	70.42857143	88.57142857	99.42857143	23.38571429	27.04285714	30.97142857	32.29651308	0	0
2018	10	5.994047619	64.85	23.5	1	65.71428571	82.85714286	95.85714286	24.6	28.45714286	31.68571429	32.87639682	0	0
2018	11	4.833333333	56.8	55.95	2	61.85714286	84.57142857	97.57142857	24.22857143	27.81428571	32.24285714	32.29152222	3	0
2018	12	4.430357143	49.65	91.9	2	63.57142857	84.57142857	98.14285714	24.11428571	27.82857143	31.82857143	32.34147238	0	0
2018	13	3.636904762	52.65	9.9	0	65.85714286	83.28571429	97.28571429	24.02857143	27.54285714	31.37142857	31.28592316	3	3
2018	14	3.75	55.65	6.9	0	63.28571429	81.71428571	96.71428571	24.27142857	28.11428571	31.62857143	31.76634768	3	2
2018	15	4.480952381	70.7	5	0	61.14285714	82.14285714	96.85714286	24.68571429	28.91428571	33.34285714	33.48817843	3	2
2018	16	3.964285714	52.45	78.6	3	63.57142857	84.42857143	97.42857143	24.32857143	27.98571429	32.32857143	32.57550409	3	1
2018	17	3.839285714	47.8	46.8	2	65.85714286	85.28571429	97.85714286	24.31428571	28.11428571	32.27142857	33.15119985	1	0
2018	18	3.851190476	46.9	156.8	3	61.14285714	82.14285714	97.57142857	24.4	28.27142857	32.75714286	32.20775069	0	0
2018	19	3.589285714	55.7	3.2	0	64.14285714	83.42857143	96.28571429	24.7	28.22857143	32.42857143	32.64434457	6	4
2018	20	3.511904762	50.35	86.8	2	69.14285714	85.85714286	98.71428571	23.94285714	28.2	32.18571429	33.54605262	3	1
2018	21	3.964285714	52.5	126.8	4	67.42857143	87.28571429	99	24.35714286	28.1	32.52857143	33.90322184	0	0
2018	22	4.714285714	32.35	142.9	4	73.57142857	89.57142857	99	24.12857143	27.08571429	30.92857143	32.7592124	2	2
2018	23	3.583333333	56.05	1.5	0	60	81	96.14285714	24.84285714	29.17142857	33.57142857	33.54060246	1	0
2018	24	3.577380952	55.95	30.7	1	50.85714286	78.71428571	95.42857143	24.28571429	28.98571429	34.47142857	32.22562776	3	1
2018	25	3.44047619	53.25	85.85	1	61.71428571	81.14285714	95.85714286	24.14285714	28.5	32.67142857	32.26523311	1	1
2018	26	4.19047619	65.3	151.15	3	64.57142857	85	99	22.98571429	27.3	31.81428571	31.46196957	1	1
2018	27	4.321428571	45.37	21.95	1	58.85714286	82.42857143	96.42857143	23.18571429	27.41428571	32.15714286	30.7235393	2	1
2018	28	3.81547619	42.55	68.9	2	64.57142857	85.85714286	98.85714286	23.34285714	27.38571429	32.11428571	31.97289504	6	4
2018	29	4.375	59.35	0.1	0	58.42857143	81.42857143	96.14285714	24.57142857	29.05714286	34.18571429	33.52201228	1	0
2018	30	3.80952381	58	5.3	0	52.57142857	76.71428571	94.28571429	24.48571429	29.37142857	34.27142857	32.1335444	7	5
2018	31	4.946428571	35.25	23.9	1	59.42857143	83.42857143	97.14285714	23.55714286	27.68571429	32.57142857	31.61602015	2	2
2018	32	4.017857143	26.6	68.5	3	63.28571429	84.28571429	98	23.35714286	27.54285714	32.3	31.65768001	3	2
2018	33	3.595238095	70.15	0.1	0	56	80.28571429	96.14285714	24.5	29.61428571	34.84285714	34.11693936	2	1
2018	34	4.321428571	56.15	9.75	0	53	77.71428571	94.85714286	24.05714286	28.95714286	34.1	31.7396329	1	1
2018	35	3.702380952	54	5.7	0	56.14285714	76.42857143	93.14285714	24.31428571	29.07142857	34.01428571	31.44865333	6	1
2018	36	5.172619048	43.75	21.85	1	54.14285714	79.14285714	93.71428571	23.22857143	27.65714286	33.34285714	29.92020884	2	0
2018	37	4.125	40.6	81.7	2	59.57142857	82.57142857	97.57142857	23.02857143	27.48571429	32.31428571	30.92387275	3	3
2018	38	4.244047619	45.55	102.35	2	61.71428571	83.85714286	97	23.21428571	27.58571429	32.31428571	31.55346526	1	0
2018	39	3.46547619	59.75	16.15	1	60.71428571	81.14285714	97	23.61428571	28.27142857	32.42857143	31.84058995	7	1
2018	40	3.75	50.25	83.7	3	60	81.42857143	96.85714286	23.81428571	28.4	32.64285714	32.18566508	2	0
2018	41	3.886904762	62.55	52.35	1	59.71428571	82.57142857	97.85714286	24.42857143	28.82857143	33.5	33.47264022	4	4
2018	42	4.392857143	39.1	101.5	4	64.57142857	85.14285714	99.14285714	22.45714286	26.97142857	31.71428571	30.90315385	5	4
2018	43	3.779761905	53.7	19.4	0	64.28571429	83.28571429	97	23.18571429	27.58571429	31.47142857	31.37101546	3	2
2018	44	3.583333333	56.15	35.9	2	62.14285714	82.85714286	97.14285714	24.02857143	28.21428571	32.25714286	32.40743738	3	1
2018	45	3.942857143	60.6	129.85	5	64	85.85714286	99.28571429	23.8	27.84285714	32.58571429	32.83641515	4	3
2018	46	3.761904762	38.1	81	2	66.85714286	88	100	23.32857143	27.14285714	32.15714286	32.27426051	3	2
2018	47	3.875	65.2	30.1	1	59.71428571	81.71428571	97.28571429	23.32857143	27.87142857	32.52857143	31.32457598	0	0
2018	48	3.607142857	62.8	7.85	0	61	81.85714286	96.57142857	24.15714286	28.48571429	32.5	32.53955166	3	3
2018	49	3.702380952	63.05	95	3	63.28571429	86.28571429	99	23.41428571	27.81428571	33.02857143	32.95131394	2	1
2018	50	4.523809524	63.6	68.7	2	64	84.14285714	99	24.05714286	28.52857143	32.65714286	33.51677368	2	2
2018	51	3.702380952	33.25	60.3	3	69	86.42857143	98.71428571	23.27142857	27.15714286	31.21428571	31.72979091	3	0
2018	52	4.625	35.1	90.45	2	66.14285714	86.28571429	98.57142857	22.71428571	27.08571429	31.64285714	31.55082234	2	1
2019	1												1	0
